# Supplementary material for: A Genomewide Functional Network for the Laboratory Mouse
Source: PLoS Comput Biol. 2008 Sep 26;4(9):e1000165. doi: 10.1371/journal.pcbi.1000165 (PMC2527685; doi:10.1371/journal.pcbi.1000165)
Supplement: Dataset S1 — Functional composition and biases of each data source and the integrated result. (0.41 MB XLS) [file pcbi.1000165.s001.xls]

## Sheet: Integration (above prior)
This file shows the detailed functional composition of the integrated results (pairs with posterior higher than prior)
Sample positive pair number: the number of pairs with posterior higher than prior and coannotated to a certain Kegg category
Total Sample positive: the total number of pairs with posterior higher than prior coannotated to any Kegg category
Population positive pair number: the number of pairs coannotated to a certain KEGG category
Total Population positive number: Total number of pairs coannoated to any KEGG category
Kegg Category	Sample_positive_pair_number	Total_Sample_positive	Population_positive_pair_number	Total_Population_positives	Percentage in Sample	Percentage in population
Neuroactive ligand-receptor interaction	30303	240499	47278	410557	0.126001	0.115156
MAPK signaling pathway	22688	240499	35778	410557	0.0943372	0.087145
Cytokine-cytokine receptor interaction	20839	240499	28920	410557	0.086649	0.0704409
Regulation of actin cytoskeleton	11852	240499	20100	410557	0.0492809	0.0489579
Focal adhesion	11838	240499	18145	410557	0.0492227	0.0441961
Calcium signaling pathway	9335	240499	15051	410557	0.0388151	0.03666
Jak-STAT signaling pathway	7302	240499	11325	410557	0.0303619	0.0275845
Cell adhesion molecules (CAMs)	5687	240499	10731	410557	0.0236467	0.0261377
Wnt signaling pathway	5944	240499	10296	410557	0.0247153	0.0250781
Purine metabolism	3976	240499	10011	410557	0.0165323	0.0243839
Insulin signaling pathway	4622	240499	9180	410557	0.0192184	0.0223599
Axon guidance	5153	240499	8128	410557	0.0214263	0.0197975
Oxidative phosphorylation	3335	240499	8001	410557	0.013867	0.0194882
Natural killer cell mediated cytotoxicity	3442	240499	7875	410557	0.0143119	0.0191813
Cell Communication	4519	240499	7381	410557	0.0187901	0.017978
Tight junction	3507	240499	6903	410557	0.0145822	0.0168137
Leukocyte transendothelial migration	3892	240499	6786	410557	0.016183	0.0165288
Cell cycle	3880	240499	5886	410557	0.0161331	0.0143366
Glycan structures - biosynthesis 1	2769	240499	5151	410557	0.0115136	0.0125464
T cell receptor signaling pathway	3138	240499	4465	410557	0.0130479	0.0108755
GnRH signaling pathway	2597	240499	4278	410557	0.0107984	0.01042
Antigen processing and presentation	927	240499	4095	410557	0.00385449	0.00997425
Toll-like receptor signaling pathway	2414	240499	4005	410557	0.0100375	0.00975504
Ribosome	2596	240499	3828	410557	0.0107942	0.00932392
Pyrimidine metabolism	1589	240499	3741	410557	0.0066071	0.00911201
Gap junction	2192	240499	3655	410557	0.00911438	0.00890254
ECM-receptor interaction	2381	240499	3570	410557	0.00990025	0.0086955
TGF-beta signaling pathway	2680	240499	3486	410557	0.0111435	0.0084909
Colorectal cancer	2684	240499	3321	410557	0.0111601	0.00808901
Hematopoietic cell lineage	2592	240499	3321	410557	0.0107776	0.00808901
Apoptosis	2137	240499	3240	410557	0.00888569	0.00789172
PPAR signaling pathway	1605	240499	3081	410557	0.00667362	0.00750444
Chronic myeloid leukemia	2216	240499	2926	410557	0.00921418	0.0071269
Fc epsilon RI signaling pathway	1908	240499	2775	410557	0.00793351	0.00675911
Adherens junction	1720	240499	2701	410557	0.0071518	0.00657887
Long-term depression	1540	240499	2701	410557	0.00640335	0.00657887
Pancreatic cancer	2169	240499	2628	410557	0.00901875	0.00640106
Tryptophan metabolism	1122	240499	2628	410557	0.0046653	0.00640106
Adipocytokine signaling pathway	1700	240499	2485	410557	0.00706864	0.00605275
Complement and coagulation cascades	1595	240499	2485	410557	0.00663204	0.00605275
VEGF signaling pathway	1578	240499	2485	410557	0.00656136	0.00605275
Arachidonic acid metabolism	923	240499	2415	410557	0.00383785	0.00588225
Phosphatidylinositol signaling system	1280	240499	2415	410557	0.00532227	0.00588225
Metabolism of xenobiotics by cytochrome P450	624	240499	2278	410557	0.0025946	0.00554856
Glioma	1339	240499	2080	410557	0.00556759	0.00506629
Long-term potentiation	1175	240499	2080	410557	0.00488567	0.00506629
B cell receptor signaling pathway	1555	240499	2016	410557	0.00646572	0.0049104
Type I diabetes mellitus	619	240499	1953	410557	0.00257382	0.00475695
Glycan structures - biosynthesis 2	1004	240499	1891	410557	0.00417465	0.00460594
Glycerophospholipid metabolism	758	240499	1770	410557	0.00315178	0.00431122
Taste transduction	668	240499	1770	410557	0.00277756	0.00431122
Starch and sucrose metabolism	398	240499	1653	410557	0.00165489	0.00402624
Glycolysis / Gluconeogenesis	534	240499	1596	410557	0.00222038	0.0038874
Arginine and proline metabolism	544	240499	1378	410557	0.00226196	0.00335642
Hedgehog signaling pathway	927	240499	1378	410557	0.00385449	0.00335642
Tyrosine metabolism	510	240499	1326	410557	0.00212059	0.00322976
mTOR signaling pathway	810	240499	1326	410557	0.003368	0.00322976
Fructose and mannose metabolism	374	240499	1176	410557	0.0015551	0.0028644
Inositol phosphate metabolism	689	240499	1176	410557	0.00286488	0.0028644
Lysine degradation	488	240499	1176	410557	0.00202911	0.0028644
Glycine, serine and threonine metabolism	429	240499	1128	410557	0.00178379	0.00274749
Notch signaling pathway	554	240499	1128	410557	0.00230354	0.00274749
Valine, leucine and isoleucine degradation	534	240499	1128	410557	0.00222038	0.00274749
Butanoate metabolism	426	240499	1035	410557	0.00177132	0.00252097
Glycerolipid metabolism	402	240499	1035	410557	0.00167153	0.00252097
Linoleic acid metabolism	382	240499	990	410557	0.00158836	0.00241136
Type II diabetes mellitus	607	240499	990	410557	0.00252392	0.00241136
Androgen and estrogen metabolism	226	240499	903	410557	0.000939713	0.00219945
Fatty acid metabolism	412	240499	861	410557	0.0017131	0.00209715
Glutathione metabolism	346	240499	820	410557	0.00143867	0.00199729
N-Glycan biosynthesis	332	240499	820	410557	0.00138046	0.00199729
Pyruvate metabolism	344	240499	820	410557	0.00143036	0.00199729
ABC transporters - General	425	240499	780	410557	0.00176716	0.00189986
Nicotinate and nicotinamide metabolism	373	240499	741	410557	0.00155094	0.00180486
SNARE interactions in vesicular transport	397	240499	630	410557	0.00165073	0.0015345
Sphingolipid metabolism	398	240499	630	410557	0.00165489	0.0015345
Bile acid biosynthesis	243	240499	595	410557	0.0010104	0.00144925
Histidine metabolism	235	240499	595	410557	0.000977135	0.00144925
Neurodegenerative Disorders	361	240499	561	410557	0.00150105	0.00136644
Galactose metabolism	231	240499	528	410557	0.000960503	0.00128606
Folate biosynthesis	190	240499	496	410557	0.000790024	0.00120812
Regulation of autophagy	92	240499	496	410557	0.000382538	0.00120812
Alanine and aspartate metabolism	182	240499	465	410557	0.00075676	0.00113261
Aminosugars metabolism	186	240499	465	410557	0.000773392	0.00113261
Basal transcription factors	266	240499	465	410557	0.00110603	0.00113261
Glutamate metabolism	170	240499	465	410557	0.000706864	0.00113261
Olfactory transduction	169	240499	435	410557	0.000702706	0.00105954
Porphyrin and chlorophyll metabolism	97	240499	435	410557	0.000403328	0.00105954
Proteasome	433	240499	435	410557	0.00180042	0.00105954
Ether lipid metabolism	212	240499	406	410557	0.000881501	0.0009889
Propanoate metabolism	176	240499	406	410557	0.000731812	0.0009889
Selenoamino acid metabolism	133	240499	406	410557	0.000553017	0.0009889
Aminoacyl-tRNA biosynthesis	209	240499	378	410557	0.000869026	0.0009207
Benzoate degradation via CoA ligation	141	240499	378	410557	0.000586281	0.0009207
Huntington's disease	181	240499	378	410557	0.000752602	0.0009207
Phenylalanine metabolism	152	240499	378	410557	0.000632019	0.0009207
Citrate cycle (TCA cycle)	235	240499	351	410557	0.000977135	0.000854936
Dorso-ventral axis formation	203	240499	351	410557	0.000844078	0.000854936
Glycan structures - degradation	187	240499	351	410557	0.00077755	0.000854936
DNA polymerase	184	240499	325	410557	0.000765076	0.000791607
Maturity onset diabetes of the young	222	240499	325	410557	0.000923081	0.000791607
Pentose phosphate pathway	127	240499	300	410557	0.000528069	0.000730715
Limonene and pinene degradation	110	240499	276	410557	0.000457382	0.000672257
Urea cycle and metabolism of amino groups	128	240499	276	410557	0.000532227	0.000672257
Alzheimer's disease	173	240499	253	410557	0.000719338	0.000616236
Carbon fixation	107	240499	253	410557	0.000444908	0.000616236
RNA polymerase	182	240499	253	410557	0.00075676	0.000616236
gamma-Hexachlorocyclohexane degradation	82	240499	253	410557	0.000340958	0.000616236
1- and 2-Methylnaphthalene degradation	74	240499	231	410557	0.000307694	0.00056265
Alkaloid biosynthesis II	78	240499	231	410557	0.000324326	0.00056265
Glycosylphosphatidylinositol(GPI)-anchor biosynthesis	105	240499	231	410557	0.000436592	0.00056265
Nitrogen metabolism	103	240499	231	410557	0.000428276	0.00056265
beta-Alanine metabolism	78	240499	231	410557	0.000324326	0.00056265
Cysteine metabolism	54	240499	210	410557	0.000224533	0.0005115
O-Glycan biosynthesis	151	240499	210	410557	0.000627861	0.0005115
Methionine metabolism	58	240499	190	410557	0.000241165	0.000462786
Pantothenate and CoA biosynthesis	75	240499	190	410557	0.000311852	0.000462786
Glycosphingolipid biosynthesis - neo-lactoseries	127	240499	171	410557	0.000528069	0.000416507
Heparan sulfate biosynthesis	98	240499	171	410557	0.000407486	0.000416507
Pentose and glucuronate interconversions	18	240499	171	410557	7.48444e-05	0.000416507
Chondroitin sulfate biosynthesis	125	240499	153	410557	0.000519753	0.000372664
Amyotrophic lateral sclerosis (ALS)	71	240499	136	410557	0.00029522	0.000331257
Bisphenol A degradation	73	240499	136	410557	0.000303536	0.000331257
One carbon pool by folate	52	240499	136	410557	0.000216217	0.000331257
Riboflavin metabolism	62	240499	136	410557	0.000257797	0.000331257
Biosynthesis of steroids	72	240499	120	410557	0.000299378	0.000292286
Glycosphingolipid biosynthesis - ganglioseries	86	240499	120	410557	0.00035759	0.000292286
Nucleotide sugars metabolism	76	240499	120	410557	0.00031601	0.000292286
Parkinson's disease	61	240499	120	410557	0.000253639	0.000292286
Aminophosphonate metabolism	41	240499	105	410557	0.000170479	0.00025575
Ascorbate and aldarate metabolism	46	240499	105	410557	0.000191269	0.00025575
Glycosaminoglycan degradation	53	240499	105	410557	0.000220375	0.00025575
N-Glycan degradation	64	240499	105	410557	0.000266113	0.00025575
Ubiquinone biosynthesis	23	240499	105	410557	9.56345e-05	0.00025575
Dentatorubropallidoluysian atrophy (DRPLA)	64	240499	91	410557	0.000266113	0.00022165
Ethylbenzene degradation	28	240499	91	410557	0.000116425	0.00022165
Glycosphingolipid biosynthesis - globoseries	59	240499	91	410557	0.000245323	0.00022165
Glyoxylate and dicarboxylate metabolism	40	240499	91	410557	0.000166321	0.00022165
Keratan sulfate biosynthesis	81	240499	91	410557	0.0003368	0.00022165
C21-Steroid hormone metabolism	34	240499	78	410557	0.000141373	0.000189986
Caprolactam degradation	51	240499	78	410557	0.000212059	0.000189986
Circadian rhythm	59	240499	78	410557	0.000245323	0.000189986
Nitrobenzene degradation	33	240499	78	410557	0.000137215	0.000189986
Phenylalanine, tyrosine and tryptophan biosynthesis	12	240499	55	410557	4.98963e-05	0.000133964
Prion disease	24	240499	55	410557	9.97925e-05	0.000133964
Reductive carboxylate cycle (CO2 fixation)	34	240499	55	410557	0.000141373	0.000133964
Fatty acid elongation in mitochondria	34	240499	45	410557	0.000141373	0.000109607
Glycosphingolipid biosynthesis - lactoseries	31	240499	45	410557	0.000128899	0.000109607
Methane metabolism	20	240499	45	410557	8.31604e-05	0.000109607
Sulfur metabolism	17	240499	45	410557	7.06864e-05	0.000109607
Tetrachloroethene degradation	25	240499	45	410557	0.000103951	0.000109607
Biotin metabolism	9	240499	36	410557	3.74222e-05	8.76858e-05
Protein export	17	240499	36	410557	7.06864e-05	8.76858e-05
Streptomycin biosynthesis	11	240499	36	410557	4.57382e-05	8.76858e-05
Thiamine metabolism	17	240499	36	410557	7.06864e-05	8.76858e-05
Valine, leucine and isoleucine biosynthesis	8	240499	36	410557	3.32642e-05	8.76858e-05
Synthesis and degradation of ketone bodies	14	240499	28	410557	5.82123e-05	6.82e-05
Taurine and hypotaurine metabolism	12	240499	28	410557	4.98963e-05	6.82e-05
Benzoate degradation via hydroxylation	4	240499	21	410557	1.66321e-05	5.115e-05
2,4-Dichlorobenzoate degradation	10	240499	15	410557	4.15802e-05	3.65357e-05
Stilbene, coumarine and lignin biosynthesis	9	240499	15	410557	3.74222e-05	3.65357e-05
Alkaloid biosynthesis I	4	240499	10	410557	1.66321e-05	2.43572e-05
Cyanoamino acid metabolism	2	240499	10	410557	8.31604e-06	2.43572e-05
Fatty acid biosynthesis	8	240499	10	410557	3.32642e-05	2.43572e-05
Retinol metabolism	6	240499	10	410557	2.49481e-05	2.43572e-05
Terpenoid biosynthesis	8	240499	10	410557	3.32642e-05	2.43572e-05
Vitamin B6 metabolism	3	240499	10	410557	1.24741e-05	2.43572e-05
Atrazine degradation	6	240499	6	410557	2.49481e-05	1.46143e-05
Lysine biosynthesis	3	240499	6	410557	1.24741e-05	1.46143e-05
Styrene degradation	4	240499	6	410557	1.66321e-05	1.46143e-05
D-Glutamine and D-glutamate metabolism	0	240499	3	410557	0	7.30715e-06
Diterpenoid biosynthesis	2	240499	3	410557	8.31604e-06	7.30715e-06
Novobiocin biosynthesis	2	240499	3	410557	8.31604e-06	7.30715e-06
1,1,1-Trichloro-2,2-bis(4-chlorophenyl)ethane (DDT) degradation	1	240499	1	410557	4.15802e-06	2.43572e-06
C5-Branched dibasic acid metabolism	0	240499	1	410557	0	2.43572e-06
Fluorene degradation	1	240499	1	410557	4.15802e-06	2.43572e-06
Inositol metabolism	0	240499	1	410557	0	2.43572e-06
Peptidoglycan biosynthesis	0	240499	1	410557	0	2.43572e-06
Carbazole degradation	0	240499	0	410557	0	0
D-Arginine and D-ornithine metabolism	0	240499	0	410557	0	0

## Sheet: Individual data
This file shows the detailed functional composition of each datasets
Sample positive pair number: the number of pairs with posterior higher than prior and coannotated to a certain Kegg category
Total Sample positive: the total number of pairs with posterior higher than prior coannotated to any Kegg category
Population positive pair number: the number of pairs coannotated to a certain KEGG category
Total Population positive number: Total number of pairs coannoated to any KEGG category
Data_Set	Kegg Category	Sample_positive_pair_number	Total_Sample_positive	Population_positive_pair_number	Total_Population_positives	Percentage in Sample	Percentage in population
BIND.dat	Neuroactive ligand-receptor interaction	7	924	47278	410557	0.00757576	0.115156
BIND.dat	MAPK signaling pathway	60	924	35778	410557	0.0649351	0.087145
BIND.dat	Cytokine-cytokine receptor interaction	13	924	28920	410557	0.0140693	0.0704409
BIND.dat	Regulation of actin cytoskeleton	49	924	20100	410557	0.0530303	0.0489579
BIND.dat	Focal adhesion	71	924	18145	410557	0.0768398	0.0441961
BIND.dat	Calcium signaling pathway	3	924	15051	410557	0.00324675	0.03666
BIND.dat	Jak-STAT signaling pathway	24	924	11325	410557	0.025974	0.0275845
BIND.dat	Cell adhesion molecules (CAMs)	9	924	10731	410557	0.00974026	0.0261377
BIND.dat	Wnt signaling pathway	31	924	10296	410557	0.0335498	0.0250781
BIND.dat	Purine metabolism	0	924	10011	410557	0	0.0243839
BIND.dat	Insulin signaling pathway	37	924	9180	410557	0.0400433	0.0223599
BIND.dat	Axon guidance	26	924	8128	410557	0.0281385	0.0197975
BIND.dat	Oxidative phosphorylation	2	924	8001	410557	0.0021645	0.0194882
BIND.dat	Natural killer cell mediated cytotoxicity	29	924	7875	410557	0.0313853	0.0191813
BIND.dat	Cell Communication	5	924	7381	410557	0.00541126	0.017978
BIND.dat	Tight junction	15	924	6903	410557	0.0162338	0.0168137
BIND.dat	Leukocyte transendothelial migration	12	924	6786	410557	0.012987	0.0165288
BIND.dat	Cell cycle	98	924	5886	410557	0.106061	0.0143366
BIND.dat	Glycan structures - biosynthesis 1	0	924	5151	410557	0	0.0125464
BIND.dat	T cell receptor signaling pathway	34	924	4465	410557	0.0367965	0.0108755
BIND.dat	GnRH signaling pathway	20	924	4278	410557	0.021645	0.01042
BIND.dat	Antigen processing and presentation	12	924	4095	410557	0.012987	0.00997425
BIND.dat	Toll-like receptor signaling pathway	10	924	4005	410557	0.0108225	0.00975504
BIND.dat	Ribosome	0	924	3828	410557	0	0.00932392
BIND.dat	Pyrimidine metabolism	0	924	3741	410557	0	0.00911201
BIND.dat	Gap junction	13	924	3655	410557	0.0140693	0.00890254
BIND.dat	ECM-receptor interaction	14	924	3570	410557	0.0151515	0.0086955
BIND.dat	TGF-beta signaling pathway	13	924	3486	410557	0.0140693	0.0084909
BIND.dat	Colorectal cancer	33	924	3321	410557	0.0357143	0.00808901
BIND.dat	Hematopoietic cell lineage	6	924	3321	410557	0.00649351	0.00808901
BIND.dat	Apoptosis	18	924	3240	410557	0.0194805	0.00789172
BIND.dat	PPAR signaling pathway	1	924	3081	410557	0.00108225	0.00750444
BIND.dat	Chronic myeloid leukemia	44	924	2926	410557	0.047619	0.0071269
BIND.dat	Fc epsilon RI signaling pathway	21	924	2775	410557	0.0227273	0.00675911
BIND.dat	Long-term depression	9	924	2701	410557	0.00974026	0.00657887
BIND.dat	Adherens junction	20	924	2701	410557	0.021645	0.00657887
BIND.dat	Tryptophan metabolism	0	924	2628	410557	0	0.00640106
BIND.dat	Pancreatic cancer	19	924	2628	410557	0.0205628	0.00640106
BIND.dat	Complement and coagulation cascades	1	924	2485	410557	0.00108225	0.00605275
BIND.dat	Adipocytokine signaling pathway	7	924	2485	410557	0.00757576	0.00605275
BIND.dat	VEGF signaling pathway	21	924	2485	410557	0.0227273	0.00605275
BIND.dat	Phosphatidylinositol signaling system	2	924	2415	410557	0.0021645	0.00588225
BIND.dat	Arachidonic acid metabolism	0	924	2415	410557	0	0.00588225
BIND.dat	Metabolism of xenobiotics by cytochrome P450	0	924	2278	410557	0	0.00554856
BIND.dat	Glioma	27	924	2080	410557	0.0292208	0.00506629
BIND.dat	Long-term potentiation	11	924	2080	410557	0.0119048	0.00506629
BIND.dat	B cell receptor signaling pathway	7	924	2016	410557	0.00757576	0.0049104
BIND.dat	Type I diabetes mellitus	6	924	1953	410557	0.00649351	0.00475695
BIND.dat	Glycan structures - biosynthesis 2	0	924	1891	410557	0	0.00460594
BIND.dat	Glycerophospholipid metabolism	0	924	1770	410557	0	0.00431122
BIND.dat	Taste transduction	2	924	1770	410557	0.0021645	0.00431122
BIND.dat	Starch and sucrose metabolism	0	924	1653	410557	0	0.00402624
BIND.dat	Glycolysis / Gluconeogenesis	0	924	1596	410557	0	0.0038874
BIND.dat	Arginine and proline metabolism	0	924	1378	410557	0	0.00335642
BIND.dat	Hedgehog signaling pathway	3	924	1378	410557	0.00324675	0.00335642
BIND.dat	Tyrosine metabolism	0	924	1326	410557	0	0.00322976
BIND.dat	mTOR signaling pathway	3	924	1326	410557	0.00324675	0.00322976
BIND.dat	Inositol phosphate metabolism	0	924	1176	410557	0	0.0028644
BIND.dat	Lysine degradation	0	924	1176	410557	0	0.0028644
BIND.dat	Fructose and mannose metabolism	0	924	1176	410557	0	0.0028644
BIND.dat	Notch signaling pathway	5	924	1128	410557	0.00541126	0.00274749
BIND.dat	Valine, leucine and isoleucine degradation	0	924	1128	410557	0	0.00274749
BIND.dat	Glycine, serine and threonine metabolism	0	924	1128	410557	0	0.00274749
BIND.dat	Glycerolipid metabolism	0	924	1035	410557	0	0.00252097
BIND.dat	Butanoate metabolism	0	924	1035	410557	0	0.00252097
BIND.dat	Type II diabetes mellitus	7	924	990	410557	0.00757576	0.00241136
BIND.dat	Linoleic acid metabolism	0	924	990	410557	0	0.00241136
BIND.dat	Androgen and estrogen metabolism	0	924	903	410557	0	0.00219945
BIND.dat	Fatty acid metabolism	0	924	861	410557	0	0.00209715
BIND.dat	N-Glycan biosynthesis	0	924	820	410557	0	0.00199729
BIND.dat	Pyruvate metabolism	0	924	820	410557	0	0.00199729
BIND.dat	Glutathione metabolism	0	924	820	410557	0	0.00199729
BIND.dat	ABC transporters - General	0	924	780	410557	0	0.00189986
BIND.dat	Nicotinate and nicotinamide metabolism	0	924	741	410557	0	0.00180487
BIND.dat	SNARE interactions in vesicular transport	7	924	630	410557	0.00757576	0.0015345
BIND.dat	Sphingolipid metabolism	0	924	630	410557	0	0.0015345
BIND.dat	Histidine metabolism	0	924	595	410557	0	0.00144925
BIND.dat	Bile acid biosynthesis	0	924	595	410557	0	0.00144925
BIND.dat	Neurodegenerative Disorders	8	924	561	410557	0.00865801	0.00136644
BIND.dat	Galactose metabolism	1	924	528	410557	0.00108225	0.00128606
BIND.dat	Regulation of autophagy	2	924	496	410557	0.0021645	0.00120811
BIND.dat	Folate biosynthesis	0	924	496	410557	0	0.00120811
BIND.dat	Aminosugars metabolism	0	924	465	410557	0	0.00113261
BIND.dat	Alanine and aspartate metabolism	0	924	465	410557	0	0.00113261
BIND.dat	Glutamate metabolism	0	924	465	410557	0	0.00113261
BIND.dat	Basal transcription factors	1	924	465	410557	0.00108225	0.00113261
BIND.dat	Olfactory transduction	0	924	435	410557	0	0.00105954
BIND.dat	Proteasome	0	924	435	410557	0	0.00105954
BIND.dat	Porphyrin and chlorophyll metabolism	0	924	435	410557	0	0.00105954
BIND.dat	Selenoamino acid metabolism	0	924	406	410557	0	0.0009889
BIND.dat	Ether lipid metabolism	1	924	406	410557	0.00108225	0.0009889
BIND.dat	Propanoate metabolism	0	924	406	410557	0	0.0009889
BIND.dat	Huntington's disease	0	924	378	410557	0	0.0009207
BIND.dat	Benzoate degradation via CoA ligation	0	924	378	410557	0	0.0009207
BIND.dat	Aminoacyl-tRNA biosynthesis	0	924	378	410557	0	0.0009207
BIND.dat	Phenylalanine metabolism	0	924	378	410557	0	0.0009207
BIND.dat	Citrate cycle (TCA cycle)	0	924	351	410557	0	0.000854936
BIND.dat	Dorso-ventral axis formation	7	924	351	410557	0.00757576	0.000854936
BIND.dat	Glycan structures - degradation	0	924	351	410557	0	0.000854936
BIND.dat	Maturity onset diabetes of the young	3	924	325	410557	0.00324675	0.000791607
BIND.dat	DNA polymerase	3	924	325	410557	0.00324675	0.000791607
BIND.dat	Pentose phosphate pathway	0	924	300	410557	0	0.000730715
BIND.dat	Limonene and pinene degradation	0	924	276	410557	0	0.000672257
BIND.dat	Urea cycle and metabolism of amino groups	0	924	276	410557	0	0.000672257
BIND.dat	Carbon fixation	0	924	253	410557	0	0.000616236
BIND.dat	RNA polymerase	0	924	253	410557	0	0.000616236
BIND.dat	Alzheimer's disease	2	924	253	410557	0.0021645	0.000616236
BIND.dat	gamma-Hexachlorocyclohexane degradation	0	924	253	410557	0	0.000616236
BIND.dat	Alkaloid biosynthesis II	0	924	231	410557	0	0.00056265
BIND.dat	beta-Alanine metabolism	0	924	231	410557	0	0.00056265
BIND.dat	Glycosylphosphatidylinositol(GPI)-anchor biosynthesis	0	924	231	410557	0	0.00056265
BIND.dat	1- and 2-Methylnaphthalene degradation	0	924	231	410557	0	0.00056265
BIND.dat	Nitrogen metabolism	0	924	231	410557	0	0.00056265
BIND.dat	Cysteine metabolism	0	924	210	410557	0	0.0005115
BIND.dat	O-Glycan biosynthesis	0	924	210	410557	0	0.0005115
BIND.dat	Pantothenate and CoA biosynthesis	0	924	190	410557	0	0.000462786
BIND.dat	Methionine metabolism	0	924	190	410557	0	0.000462786
BIND.dat	Heparan sulfate biosynthesis	0	924	171	410557	0	0.000416507
BIND.dat	Glycosphingolipid biosynthesis - neo-lactoseries	0	924	171	410557	0	0.000416507
BIND.dat	Pentose and glucuronate interconversions	0	924	171	410557	0	0.000416507
BIND.dat	Chondroitin sulfate biosynthesis	0	924	153	410557	0	0.000372664
BIND.dat	One carbon pool by folate	0	924	136	410557	0	0.000331257
BIND.dat	Riboflavin metabolism	0	924	136	410557	0	0.000331257
BIND.dat	Amyotrophic lateral sclerosis (ALS)	6	924	136	410557	0.00649351	0.000331257
BIND.dat	Bisphenol A degradation	0	924	136	410557	0	0.000331257
BIND.dat	Biosynthesis of steroids	0	924	120	410557	0	0.000292286
BIND.dat	Parkinson's disease	0	924	120	410557	0	0.000292286
BIND.dat	Glycosphingolipid biosynthesis - ganglioseries	0	924	120	410557	0	0.000292286
BIND.dat	Nucleotide sugars metabolism	0	924	120	410557	0	0.000292286
BIND.dat	N-Glycan degradation	0	924	105	410557	0	0.00025575
BIND.dat	Aminophosphonate metabolism	0	924	105	410557	0	0.00025575
BIND.dat	Glycosaminoglycan degradation	0	924	105	410557	0	0.00025575
BIND.dat	Ascorbate and aldarate metabolism	0	924	105	410557	0	0.00025575
BIND.dat	Ubiquinone biosynthesis	0	924	105	410557	0	0.00025575
BIND.dat	Dentatorubropallidoluysian atrophy (DRPLA)	0	924	91	410557	0	0.00022165
BIND.dat	Glyoxylate and dicarboxylate metabolism	0	924	91	410557	0	0.00022165
BIND.dat	Keratan sulfate biosynthesis	0	924	91	410557	0	0.00022165
BIND.dat	Glycosphingolipid biosynthesis - globoseries	0	924	91	410557	0	0.00022165
BIND.dat	Ethylbenzene degradation	0	924	91	410557	0	0.00022165
BIND.dat	Circadian rhythm	1	924	78	410557	0.00108225	0.000189986
BIND.dat	Caprolactam degradation	0	924	78	410557	0	0.000189986
BIND.dat	Nitrobenzene degradation	0	924	78	410557	0	0.000189986
BIND.dat	C21-Steroid hormone metabolism	0	924	78	410557	0	0.000189986
BIND.dat	Prion disease	2	924	55	410557	0.0021645	0.000133964
BIND.dat	Phenylalanine, tyrosine and tryptophan biosynthesis	0	924	55	410557	0	0.000133964
BIND.dat	Reductive carboxylate cycle (CO2 fixation)	0	924	55	410557	0	0.000133964
BIND.dat	Sulfur metabolism	0	924	45	410557	0	0.000109607
BIND.dat	Tetrachloroethene degradation	0	924	45	410557	0	0.000109607
BIND.dat	Methane metabolism	0	924	45	410557	0	0.000109607
BIND.dat	Glycosphingolipid biosynthesis - lactoseries	0	924	45	410557	0	0.000109607
BIND.dat	Fatty acid elongation in mitochondria	0	924	45	410557	0	0.000109607
BIND.dat	Thiamine metabolism	0	924	36	410557	0	8.76858e-05
BIND.dat	Biotin metabolism	0	924	36	410557	0	8.76858e-05
BIND.dat	Valine, leucine and isoleucine biosynthesis	0	924	36	410557	0	8.76858e-05
BIND.dat	Protein export	0	924	36	410557	0	8.76858e-05
BIND.dat	Streptomycin biosynthesis	0	924	36	410557	0	8.76858e-05
BIND.dat	Taurine and hypotaurine metabolism	0	924	28	410557	0	6.82e-05
BIND.dat	Synthesis and degradation of ketone bodies	0	924	28	410557	0	6.82e-05
BIND.dat	Benzoate degradation via hydroxylation	0	924	21	410557	0	5.115e-05
BIND.dat	2,4-Dichlorobenzoate degradation	0	924	15	410557	0	3.65357e-05
BIND.dat	Stilbene, coumarine and lignin biosynthesis	0	924	15	410557	0	3.65357e-05
BIND.dat	Cyanoamino acid metabolism	0	924	10	410557	0	2.43572e-05
BIND.dat	Retinol metabolism	0	924	10	410557	0	2.43572e-05
BIND.dat	Terpenoid biosynthesis	0	924	10	410557	0	2.43572e-05
BIND.dat	Vitamin B6 metabolism	0	924	10	410557	0	2.43572e-05
BIND.dat	Alkaloid biosynthesis I	0	924	10	410557	0	2.43572e-05
BIND.dat	Fatty acid biosynthesis	0	924	10	410557	0	2.43572e-05
BIND.dat	Atrazine degradation	0	924	6	410557	0	1.46143e-05
BIND.dat	Lysine biosynthesis	0	924	6	410557	0	1.46143e-05
BIND.dat	Styrene degradation	0	924	6	410557	0	1.46143e-05
BIND.dat	D-Glutamine and D-glutamate metabolism	0	924	3	410557	0	7.30715e-06
BIND.dat	Novobiocin biosynthesis	0	924	3	410557	0	7.30715e-06
BIND.dat	Diterpenoid biosynthesis	0	924	3	410557	0	7.30715e-06
BIND.dat	Fluorene degradation	0	924	1	410557	0	2.43572e-06
BIND.dat	Inositol metabolism	0	924	1	410557	0	2.43572e-06
BIND.dat	1,1,1-Trichloro-2,2-bis(4-chlorophenyl)ethane (DDT) degradation	0	924	1	410557	0	2.43572e-06
BIND.dat	C5-Branched dibasic acid metabolism	0	924	1	410557	0	2.43572e-06
BIND.dat	Peptidoglycan biosynthesis	0	924	1	410557	0	2.43572e-06
BIND.dat	D-Arginine and D-ornithine metabolism	0	924	0	410557	0	0
BIND.dat	Carbazole degradation	0	924	0	410557	0	0
dip.dat	Axon guidance	0	65	8128	410557	0	0.0197975
dip.dat	Inositol phosphate metabolism	0	65	1176	410557	0	0.0028644
dip.dat	Prion disease	1	65	55	410557	0.0153846	0.000133964
dip.dat	Pantothenate and CoA biosynthesis	0	65	190	410557	0	0.000462786
dip.dat	Regulation of autophagy	0	65	496	410557	0	0.00120811
dip.dat	Dentatorubropallidoluysian atrophy (DRPLA)	0	65	91	410557	0	0.00022165
dip.dat	Fluorene degradation	0	65	1	410557	0	2.43572e-06
dip.dat	N-Glycan biosynthesis	0	65	820	410557	0	0.00199729
dip.dat	Nicotinate and nicotinamide metabolism	0	65	741	410557	0	0.00180487
dip.dat	Pyruvate metabolism	0	65	820	410557	0	0.00199729
dip.dat	Alkaloid biosynthesis II	0	65	231	410557	0	0.00056265
dip.dat	Citrate cycle (TCA cycle)	0	65	351	410557	0	0.000854936
dip.dat	Pyrimidine metabolism	0	65	3741	410557	0	0.00911201
dip.dat	ABC transporters - General	0	65	780	410557	0	0.00189986
dip.dat	N-Glycan degradation	0	65	105	410557	0	0.00025575
dip.dat	Huntington's disease	0	65	378	410557	0	0.0009207
dip.dat	Metabolism of xenobiotics by cytochrome P450	0	65	2278	410557	0	0.00554856
dip.dat	Starch and sucrose metabolism	0	65	1653	410557	0	0.00402624
dip.dat	Glycerophospholipid metabolism	0	65	1770	410557	0	0.00431122
dip.dat	Sulfur metabolism	0	65	45	410557	0	0.000109607
dip.dat	One carbon pool by folate	0	65	136	410557	0	0.000331257
dip.dat	Olfactory transduction	0	65	435	410557	0	0.00105954
dip.dat	PPAR signaling pathway	0	65	3081	410557	0	0.00750444
dip.dat	Tyrosine metabolism	0	65	1326	410557	0	0.00322976
dip.dat	Toll-like receptor signaling pathway	2	65	4005	410557	0.0307692	0.00975504
dip.dat	mTOR signaling pathway	0	65	1326	410557	0	0.00322976
dip.dat	Glycerolipid metabolism	0	65	1035	410557	0	0.00252097
dip.dat	Complement and coagulation cascades	0	65	2485	410557	0	0.00605275
dip.dat	Histidine metabolism	0	65	595	410557	0	0.00144925
dip.dat	2,4-Dichlorobenzoate degradation	0	65	15	410557	0	3.65357e-05
dip.dat	Dorso-ventral axis formation	0	65	351	410557	0	0.000854936
dip.dat	Carbon fixation	0	65	253	410557	0	0.000616236
dip.dat	Long-term depression	0	65	2701	410557	0	0.00657887
dip.dat	Tryptophan metabolism	0	65	2628	410557	0	0.00640106
dip.dat	beta-Alanine metabolism	0	65	231	410557	0	0.00056265
dip.dat	MAPK signaling pathway	7	65	35778	410557	0.107692	0.087145
dip.dat	D-Arginine and D-ornithine metabolism	0	65	0	410557	0	0
dip.dat	Aminosugars metabolism	0	65	465	410557	0	0.00113261
dip.dat	Aminophosphonate metabolism	0	65	105	410557	0	0.00025575
dip.dat	Pentose phosphate pathway	0	65	300	410557	0	0.000730715
dip.dat	Androgen and estrogen metabolism	0	65	903	410557	0	0.00219945
dip.dat	Thiamine metabolism	0	65	36	410557	0	8.76858e-05
dip.dat	Riboflavin metabolism	0	65	136	410557	0	0.000331257
dip.dat	Atrazine degradation	0	65	6	410557	0	1.46143e-05
dip.dat	Glycosylphosphatidylinositol(GPI)-anchor biosynthesis	0	65	231	410557	0	0.00056265
dip.dat	Biosynthesis of steroids	0	65	120	410557	0	0.000292286
dip.dat	Arginine and proline metabolism	0	65	1378	410557	0	0.00335642
dip.dat	Circadian rhythm	0	65	78	410557	0	0.000189986
dip.dat	Caprolactam degradation	0	65	78	410557	0	0.000189986
dip.dat	Cell cycle	9	65	5886	410557	0.138462	0.0143366
dip.dat	Regulation of actin cytoskeleton	4	65	20100	410557	0.0615385	0.0489579
dip.dat	Phenylalanine, tyrosine and tryptophan biosynthesis	0	65	55	410557	0	0.000133964
dip.dat	Neurodegenerative Disorders	1	65	561	410557	0.0153846	0.00136644
dip.dat	Biotin metabolism	0	65	36	410557	0	8.76858e-05
dip.dat	Alanine and aspartate metabolism	0	65	465	410557	0	0.00113261
dip.dat	Glycosaminoglycan degradation	0	65	105	410557	0	0.00025575
dip.dat	Inositol metabolism	0	65	1	410557	0	2.43572e-06
dip.dat	Parkinson's disease	0	65	120	410557	0	0.000292286
dip.dat	Taurine and hypotaurine metabolism	0	65	28	410557	0	6.82e-05
dip.dat	Selenoamino acid metabolism	0	65	406	410557	0	0.0009889
dip.dat	D-Glutamine and D-glutamate metabolism	0	65	3	410557	0	7.30715e-06
dip.dat	Cell adhesion molecules (CAMs)	1	65	10731	410557	0.0153846	0.0261377
dip.dat	Proteasome	0	65	435	410557	0	0.00105954
dip.dat	Glycosphingolipid biosynthesis - ganglioseries	0	65	120	410557	0	0.000292286
dip.dat	Benzoate degradation via CoA ligation	0	65	378	410557	0	0.0009207
dip.dat	Aminoacyl-tRNA biosynthesis	0	65	378	410557	0	0.0009207
dip.dat	Gap junction	1	65	3655	410557	0.0153846	0.00890254
dip.dat	Valine, leucine and isoleucine biosynthesis	0	65	36	410557	0	8.76858e-05
dip.dat	1,1,1-Trichloro-2,2-bis(4-chlorophenyl)ethane (DDT) degradation	0	65	1	410557	0	2.43572e-06
dip.dat	Heparan sulfate biosynthesis	0	65	171	410557	0	0.000416507
dip.dat	Glutamate metabolism	0	65	465	410557	0	0.00113261
dip.dat	Bile acid biosynthesis	0	65	595	410557	0	0.00144925
dip.dat	RNA polymerase	0	65	253	410557	0	0.000616236
dip.dat	Stilbene, coumarine and lignin biosynthesis	0	65	15	410557	0	3.65357e-05
dip.dat	Folate biosynthesis	0	65	496	410557	0	0.00120811
dip.dat	Ether lipid metabolism	0	65	406	410557	0	0.0009889
dip.dat	Phosphatidylinositol signaling system	0	65	2415	410557	0	0.00588225
dip.dat	Cell Communication	0	65	7381	410557	0	0.017978
dip.dat	Nitrobenzene degradation	0	65	78	410557	0	0.000189986
dip.dat	Glycosphingolipid biosynthesis - neo-lactoseries	0	65	171	410557	0	0.000416507
dip.dat	Glycan structures - biosynthesis 2	0	65	1891	410557	0	0.00460594
dip.dat	GnRH signaling pathway	0	65	4278	410557	0	0.01042
dip.dat	C5-Branched dibasic acid metabolism	0	65	1	410557	0	2.43572e-06
dip.dat	Lysine biosynthesis	0	65	6	410557	0	1.46143e-05
dip.dat	Chondroitin sulfate biosynthesis	0	65	153	410557	0	0.000372664
dip.dat	1- and 2-Methylnaphthalene degradation	0	65	231	410557	0	0.00056265
dip.dat	Cyanoamino acid metabolism	0	65	10	410557	0	2.43572e-05
dip.dat	Cysteine metabolism	0	65	210	410557	0	0.0005115
dip.dat	Type II diabetes mellitus	0	65	990	410557	0	0.00241136
dip.dat	Ascorbate and aldarate metabolism	0	65	105	410557	0	0.00025575
dip.dat	Chronic myeloid leukemia	7	65	2926	410557	0.107692	0.0071269
dip.dat	Glioma	7	65	2080	410557	0.107692	0.00506629
dip.dat	Tight junction	0	65	6903	410557	0	0.0168137
dip.dat	Synthesis and degradation of ketone bodies	0	65	28	410557	0	6.82e-05
dip.dat	Cytokine-cytokine receptor interaction	7	65	28920	410557	0.107692	0.0704409
dip.dat	Apoptosis	1	65	3240	410557	0.0153846	0.00789172
dip.dat	Adipocytokine signaling pathway	1	65	2485	410557	0.0153846	0.00605275
dip.dat	Neuroactive ligand-receptor interaction	0	65	47278	410557	0	0.115156
dip.dat	Butanoate metabolism	0	65	1035	410557	0	0.00252097
dip.dat	Styrene degradation	0	65	6	410557	0	1.46143e-05
dip.dat	Alzheimer's disease	0	65	253	410557	0	0.000616236
dip.dat	Tetrachloroethene degradation	0	65	45	410557	0	0.000109607
dip.dat	O-Glycan biosynthesis	0	65	210	410557	0	0.0005115
dip.dat	Jak-STAT signaling pathway	3	65	11325	410557	0.0461538	0.0275845
dip.dat	Carbazole degradation	0	65	0	410557	0	0
dip.dat	Novobiocin biosynthesis	0	65	3	410557	0	7.30715e-06
dip.dat	Wnt signaling pathway	0	65	10296	410557	0	0.0250781
dip.dat	Glyoxylate and dicarboxylate metabolism	0	65	91	410557	0	0.00022165
dip.dat	Keratan sulfate biosynthesis	0	65	91	410557	0	0.00022165
dip.dat	Benzoate degradation via hydroxylation	0	65	21	410557	0	5.115e-05
dip.dat	C21-Steroid hormone metabolism	0	65	78	410557	0	0.000189986
dip.dat	Insulin signaling pathway	0	65	9180	410557	0	0.0223599
dip.dat	Arachidonic acid metabolism	0	65	2415	410557	0	0.00588225
dip.dat	Maturity onset diabetes of the young	0	65	325	410557	0	0.000791607
dip.dat	Methane metabolism	0	65	45	410557	0	0.000109607
dip.dat	Glycosphingolipid biosynthesis - lactoseries	0	65	45	410557	0	0.000109607
dip.dat	Retinol metabolism	0	65	10	410557	0	2.43572e-05
dip.dat	Terpenoid biosynthesis	0	65	10	410557	0	2.43572e-05
dip.dat	gamma-Hexachlorocyclohexane degradation	0	65	253	410557	0	0.000616236
dip.dat	Peptidoglycan biosynthesis	0	65	1	410557	0	2.43572e-06
dip.dat	Galactose metabolism	0	65	528	410557	0	0.00128606
dip.dat	Diterpenoid biosynthesis	0	65	3	410557	0	7.30715e-06
dip.dat	Amyotrophic lateral sclerosis (ALS)	0	65	136	410557	0	0.000331257
dip.dat	Focal adhesion	1	65	18145	410557	0.0153846	0.0441961
dip.dat	Antigen processing and presentation	3	65	4095	410557	0.0461538	0.00997425
dip.dat	Lysine degradation	0	65	1176	410557	0	0.0028644
dip.dat	Ribosome	0	65	3828	410557	0	0.00932392
dip.dat	SNARE interactions in vesicular transport	0	65	630	410557	0	0.0015345
dip.dat	Protein export	0	65	36	410557	0	8.76858e-05
dip.dat	Notch signaling pathway	0	65	1128	410557	0	0.00274749
dip.dat	Glycosphingolipid biosynthesis - globoseries	0	65	91	410557	0	0.00022165
dip.dat	ECM-receptor interaction	0	65	3570	410557	0	0.0086955
dip.dat	Type I diabetes mellitus	1	65	1953	410557	0.0153846	0.00475695
dip.dat	Hedgehog signaling pathway	0	65	1378	410557	0	0.00335642
dip.dat	Fatty acid metabolism	0	65	861	410557	0	0.00209715
dip.dat	Colorectal cancer	1	65	3321	410557	0.0153846	0.00808901
dip.dat	Reductive carboxylate cycle (CO2 fixation)	0	65	55	410557	0	0.000133964
dip.dat	Long-term potentiation	0	65	2080	410557	0	0.00506629
dip.dat	Fatty acid elongation in mitochondria	0	65	45	410557	0	0.000109607
dip.dat	Methionine metabolism	0	65	190	410557	0	0.000462786
dip.dat	Porphyrin and chlorophyll metabolism	0	65	435	410557	0	0.00105954
dip.dat	Vitamin B6 metabolism	0	65	10	410557	0	2.43572e-05
dip.dat	TGF-beta signaling pathway	0	65	3486	410557	0	0.0084909
dip.dat	Fructose and mannose metabolism	0	65	1176	410557	0	0.0028644
dip.dat	Leukocyte transendothelial migration	1	65	6786	410557	0.0153846	0.0165288
dip.dat	Ubiquinone biosynthesis	0	65	105	410557	0	0.00025575
dip.dat	Oxidative phosphorylation	0	65	8001	410557	0	0.0194882
dip.dat	Nitrogen metabolism	0	65	231	410557	0	0.00056265
dip.dat	Adherens junction	0	65	2701	410557	0	0.00657887
dip.dat	Streptomycin biosynthesis	0	65	36	410557	0	8.76858e-05
dip.dat	Glycolysis / Gluconeogenesis	0	65	1596	410557	0	0.0038874
dip.dat	Pancreatic cancer	4	65	2628	410557	0.0615385	0.00640106
dip.dat	Phenylalanine metabolism	0	65	378	410557	0	0.0009207
dip.dat	Limonene and pinene degradation	0	65	276	410557	0	0.000672257
dip.dat	B cell receptor signaling pathway	1	65	2016	410557	0.0153846	0.0049104
dip.dat	Urea cycle and metabolism of amino groups	0	65	276	410557	0	0.000672257
dip.dat	Purine metabolism	0	65	10011	410557	0	0.0243839
dip.dat	Glycan structures - biosynthesis 1	0	65	5151	410557	0	0.0125464
dip.dat	Fc epsilon RI signaling pathway	0	65	2775	410557	0	0.00675911
dip.dat	Nucleotide sugars metabolism	0	65	120	410557	0	0.000292286
dip.dat	Pentose and glucuronate interconversions	0	65	171	410557	0	0.000416507
dip.dat	Ethylbenzene degradation	0	65	91	410557	0	0.00022165
dip.dat	Basal transcription factors	0	65	465	410557	0	0.00113261
dip.dat	Glutathione metabolism	0	65	820	410557	0	0.00199729
dip.dat	Sphingolipid metabolism	0	65	630	410557	0	0.0015345
dip.dat	VEGF signaling pathway	0	65	2485	410557	0	0.00605275
dip.dat	Natural killer cell mediated cytotoxicity	0	65	7875	410557	0	0.0191813
dip.dat	Valine, leucine and isoleucine degradation	0	65	1128	410557	0	0.00274749
dip.dat	Hematopoietic cell lineage	0	65	3321	410557	0	0.00808901
dip.dat	DNA polymerase	0	65	325	410557	0	0.000791607
dip.dat	Linoleic acid metabolism	0	65	990	410557	0	0.00241136
dip.dat	Alkaloid biosynthesis I	0	65	10	410557	0	2.43572e-05
dip.dat	Bisphenol A degradation	0	65	136	410557	0	0.000331257
dip.dat	Propanoate metabolism	0	65	406	410557	0	0.0009889
dip.dat	T cell receptor signaling pathway	1	65	4465	410557	0.0153846	0.0108755
dip.dat	Glycine, serine and threonine metabolism	0	65	1128	410557	0	0.00274749
dip.dat	Fatty acid biosynthesis	0	65	10	410557	0	2.43572e-05
dip.dat	Taste transduction	0	65	1770	410557	0	0.00431122
dip.dat	Glycan structures - degradation	0	65	351	410557	0	0.000854936
dip.dat	Calcium signaling pathway	0	65	15051	410557	0	0.03666
domain_combined.dat	Axon guidance	331	10001	8128	410557	0.0330967	0.0197975
domain_combined.dat	Inositol phosphate metabolism	121	10001	1176	410557	0.0120988	0.0028644
domain_combined.dat	Prion disease	3	10001	55	410557	0.00029997	0.000133964
domain_combined.dat	Pantothenate and CoA biosynthesis	11	10001	190	410557	0.00109989	0.000462786
domain_combined.dat	Regulation of autophagy	2	10001	496	410557	0.00019998	0.00120811
domain_combined.dat	Dentatorubropallidoluysian atrophy (DRPLA)	9	10001	91	410557	0.00089991	0.00022165
domain_combined.dat	Fluorene degradation	0	10001	1	410557	0	2.43572e-06
domain_combined.dat	N-Glycan biosynthesis	20	10001	820	410557	0.0019998	0.00199729
domain_combined.dat	Nicotinate and nicotinamide metabolism	19	10001	741	410557	0.00189981	0.00180487
domain_combined.dat	Pyruvate metabolism	37	10001	820	410557	0.00369963	0.00199729
domain_combined.dat	Alkaloid biosynthesis II	4	10001	231	410557	0.00039996	0.00056265
domain_combined.dat	Citrate cycle (TCA cycle)	20	10001	351	410557	0.0019998	0.000854936
domain_combined.dat	Pyrimidine metabolism	63	10001	3741	410557	0.00629937	0.00911201
domain_combined.dat	ABC transporters - General	211	10001	780	410557	0.0210979	0.00189986
domain_combined.dat	N-Glycan degradation	11	10001	105	410557	0.00109989	0.00025575
domain_combined.dat	Huntington's disease	7	10001	378	410557	0.00069993	0.0009207
domain_combined.dat	Metabolism of xenobiotics by cytochrome P450	208	10001	2278	410557	0.0207979	0.00554856
domain_combined.dat	Starch and sucrose metabolism	18	10001	1653	410557	0.00179982	0.00402624
domain_combined.dat	Glycerophospholipid metabolism	50	10001	1770	410557	0.0049995	0.00431122
domain_combined.dat	Sulfur metabolism	2	10001	45	410557	0.00019998	0.000109607
domain_combined.dat	One carbon pool by folate	7	10001	136	410557	0.00069993	0.000331257
domain_combined.dat	Olfactory transduction	23	10001	435	410557	0.00229977	0.00105954
domain_combined.dat	PPAR signaling pathway	72	10001	3081	410557	0.00719928	0.00750444
domain_combined.dat	Tyrosine metabolism	25	10001	1326	410557	0.00249975	0.00322976
domain_combined.dat	Toll-like receptor signaling pathway	48	10001	4005	410557	0.00479952	0.00975504
domain_combined.dat	mTOR signaling pathway	24	10001	1326	410557	0.00239976	0.00322976
domain_combined.dat	Glycerolipid metabolism	34	10001	1035	410557	0.00339966	0.00252097
domain_combined.dat	Complement and coagulation cascades	49	10001	2485	410557	0.00489951	0.00605275
domain_combined.dat	Histidine metabolism	27	10001	595	410557	0.00269973	0.00144925
domain_combined.dat	2,4-Dichlorobenzoate degradation	1	10001	15	410557	9.999e-05	3.65357e-05
domain_combined.dat	Dorso-ventral axis formation	18	10001	351	410557	0.00179982	0.000854936
domain_combined.dat	Carbon fixation	12	10001	253	410557	0.00119988	0.000616236
domain_combined.dat	Long-term depression	100	10001	2701	410557	0.009999	0.00657887
domain_combined.dat	Tryptophan metabolism	26	10001	2628	410557	0.00259974	0.00640106
domain_combined.dat	beta-Alanine metabolism	12	10001	231	410557	0.00119988	0.00056265
domain_combined.dat	MAPK signaling pathway	583	10001	35778	410557	0.0582942	0.087145
domain_combined.dat	D-Arginine and D-ornithine metabolism	0	10001	0	410557	0	0
domain_combined.dat	Aminosugars metabolism	20	10001	465	410557	0.0019998	0.00113261
domain_combined.dat	Aminophosphonate metabolism	11	10001	105	410557	0.00109989	0.00025575
domain_combined.dat	Pentose phosphate pathway	15	10001	300	410557	0.00149985	0.000730715
domain_combined.dat	Androgen and estrogen metabolism	18	10001	903	410557	0.00179982	0.00219945
domain_combined.dat	Thiamine metabolism	7	10001	36	410557	0.00069993	8.76858e-05
domain_combined.dat	Riboflavin metabolism	11	10001	136	410557	0.00109989	0.000331257
domain_combined.dat	Atrazine degradation	3	10001	6	410557	0.00029997	1.46143e-05
domain_combined.dat	Glycosylphosphatidylinositol(GPI)-anchor biosynthesis	2	10001	231	410557	0.00019998	0.00056265
domain_combined.dat	Biosynthesis of steroids	4	10001	120	410557	0.00039996	0.000292286
domain_combined.dat	Arginine and proline metabolism	38	10001	1378	410557	0.00379962	0.00335642
domain_combined.dat	Circadian rhythm	22	10001	78	410557	0.00219978	0.000189986
domain_combined.dat	Caprolactam degradation	9	10001	78	410557	0.00089991	0.000189986
domain_combined.dat	Cell cycle	156	10001	5886	410557	0.0155984	0.0143366
domain_combined.dat	Regulation of actin cytoskeleton	474	10001	20100	410557	0.0473953	0.0489579
domain_combined.dat	Phenylalanine, tyrosine and tryptophan biosynthesis	6	10001	55	410557	0.00059994	0.000133964
domain_combined.dat	Neurodegenerative Disorders	15	10001	561	410557	0.00149985	0.00136644
domain_combined.dat	Biotin metabolism	1	10001	36	410557	9.999e-05	8.76858e-05
domain_combined.dat	Alanine and aspartate metabolism	12	10001	465	410557	0.00119988	0.00113261
domain_combined.dat	Glycosaminoglycan degradation	10	10001	105	410557	0.0009999	0.00025575
domain_combined.dat	Inositol metabolism	0	10001	1	410557	0	2.43572e-06
domain_combined.dat	Parkinson's disease	1	10001	120	410557	9.999e-05	0.000292286
domain_combined.dat	Taurine and hypotaurine metabolism	6	10001	28	410557	0.00059994	6.82e-05
domain_combined.dat	Selenoamino acid metabolism	18	10001	406	410557	0.00179982	0.0009889
domain_combined.dat	D-Glutamine and D-glutamate metabolism	1	10001	3	410557	9.999e-05	7.30715e-06
domain_combined.dat	Cell adhesion molecules (CAMs)	84	10001	10731	410557	0.00839916	0.0261377
domain_combined.dat	Proteasome	66	10001	435	410557	0.00659934	0.00105954
domain_combined.dat	Glycosphingolipid biosynthesis - ganglioseries	16	10001	120	410557	0.00159984	0.000292286
domain_combined.dat	Benzoate degradation via CoA ligation	3	10001	378	410557	0.00029997	0.0009207
domain_combined.dat	Aminoacyl-tRNA biosynthesis	69	10001	378	410557	0.00689931	0.0009207
domain_combined.dat	Gap junction	139	10001	3655	410557	0.0138986	0.00890254
domain_combined.dat	Valine, leucine and isoleucine biosynthesis	5	10001	36	410557	0.00049995	8.76858e-05
domain_combined.dat	1,1,1-Trichloro-2,2-bis(4-chlorophenyl)ethane (DDT) degradation	0	10001	1	410557	0	2.43572e-06
domain_combined.dat	Heparan sulfate biosynthesis	9	10001	171	410557	0.00089991	0.000416507
domain_combined.dat	Glutamate metabolism	13	10001	465	410557	0.00129987	0.00113261
domain_combined.dat	Bile acid biosynthesis	22	10001	595	410557	0.00219978	0.00144925
domain_combined.dat	RNA polymerase	14	10001	253	410557	0.00139986	0.000616236
domain_combined.dat	Stilbene, coumarine and lignin biosynthesis	4	10001	15	410557	0.00039996	3.65357e-05
domain_combined.dat	Folate biosynthesis	6	10001	496	410557	0.00059994	0.00120811
domain_combined.dat	Ether lipid metabolism	30	10001	406	410557	0.0029997	0.0009889
domain_combined.dat	Phosphatidylinositol signaling system	158	10001	2415	410557	0.0157984	0.00588225
domain_combined.dat	Cell Communication	404	10001	7381	410557	0.040396	0.017978
domain_combined.dat	Nitrobenzene degradation	8	10001	78	410557	0.00079992	0.000189986
domain_combined.dat	Glycosphingolipid biosynthesis - neo-lactoseries	12	10001	171	410557	0.00119988	0.000416507
domain_combined.dat	Glycan structures - biosynthesis 2	56	10001	1891	410557	0.00559944	0.00460594
domain_combined.dat	GnRH signaling pathway	110	10001	4278	410557	0.0109989	0.01042
domain_combined.dat	C5-Branched dibasic acid metabolism	0	10001	1	410557	0	2.43572e-06
domain_combined.dat	Lysine biosynthesis	0	10001	6	410557	0	1.46143e-05
domain_combined.dat	Chondroitin sulfate biosynthesis	13	10001	153	410557	0.00129987	0.000372664
domain_combined.dat	1- and 2-Methylnaphthalene degradation	12	10001	231	410557	0.00119988	0.00056265
domain_combined.dat	Cyanoamino acid metabolism	4	10001	10	410557	0.00039996	2.43572e-05
domain_combined.dat	Cysteine metabolism	11	10001	210	410557	0.00109989	0.0005115
domain_combined.dat	Type II diabetes mellitus	43	10001	990	410557	0.00429957	0.00241136
domain_combined.dat	Ascorbate and aldarate metabolism	6	10001	105	410557	0.00059994	0.00025575
domain_combined.dat	Chronic myeloid leukemia	45	10001	2926	410557	0.00449955	0.0071269
domain_combined.dat	Glioma	35	10001	2080	410557	0.00349965	0.00506629
domain_combined.dat	Tight junction	55	10001	6903	410557	0.00549945	0.0168137
domain_combined.dat	Synthesis and degradation of ketone bodies	3	10001	28	410557	0.00029997	6.82e-05
domain_combined.dat	Cytokine-cytokine receptor interaction	664	10001	28920	410557	0.0663934	0.0704409
domain_combined.dat	Apoptosis	60	10001	3240	410557	0.0059994	0.00789172
domain_combined.dat	Adipocytokine signaling pathway	33	10001	2485	410557	0.00329967	0.00605275
domain_combined.dat	Neuroactive ligand-receptor interaction	719	10001	47278	410557	0.0718928	0.115156
domain_combined.dat	Butanoate metabolism	19	10001	1035	410557	0.00189981	0.00252097
domain_combined.dat	Styrene degradation	0	10001	6	410557	0	1.46143e-05
domain_combined.dat	Alzheimer's disease	3	10001	253	410557	0.00029997	0.000616236
domain_combined.dat	Tetrachloroethene degradation	0	10001	45	410557	0	0.000109607
domain_combined.dat	O-Glycan biosynthesis	121	10001	210	410557	0.0120988	0.0005115
domain_combined.dat	Jak-STAT signaling pathway	208	10001	11325	410557	0.0207979	0.0275845
domain_combined.dat	Carbazole degradation	0	10001	0	410557	0	0
domain_combined.dat	Novobiocin biosynthesis	3	10001	3	410557	0.00029997	7.30715e-06
domain_combined.dat	Wnt signaling pathway	297	10001	10296	410557	0.029697	0.0250781
domain_combined.dat	Glyoxylate and dicarboxylate metabolism	7	10001	91	410557	0.00069993	0.00022165
domain_combined.dat	Keratan sulfate biosynthesis	12	10001	91	410557	0.00119988	0.00022165
domain_combined.dat	Benzoate degradation via hydroxylation	3	10001	21	410557	0.00029997	5.115e-05
domain_combined.dat	C21-Steroid hormone metabolism	10	10001	78	410557	0.0009999	0.000189986
domain_combined.dat	Insulin signaling pathway	73	10001	9180	410557	0.00729927	0.0223599
domain_combined.dat	Arachidonic acid metabolism	85	10001	2415	410557	0.00849915	0.00588225
domain_combined.dat	Maturity onset diabetes of the young	7	10001	325	410557	0.00069993	0.000791607
domain_combined.dat	Methane metabolism	5	10001	45	410557	0.00049995	0.000109607
domain_combined.dat	Glycosphingolipid biosynthesis - lactoseries	3	10001	45	410557	0.00029997	0.000109607
domain_combined.dat	Retinol metabolism	3	10001	10	410557	0.00029997	2.43572e-05
domain_combined.dat	Terpenoid biosynthesis	3	10001	10	410557	0.00029997	2.43572e-05
domain_combined.dat	gamma-Hexachlorocyclohexane degradation	24	10001	253	410557	0.00239976	0.000616236
domain_combined.dat	Peptidoglycan biosynthesis	0	10001	1	410557	0	2.43572e-06
domain_combined.dat	Galactose metabolism	11	10001	528	410557	0.00109989	0.00128606
domain_combined.dat	Diterpenoid biosynthesis	3	10001	3	410557	0.00029997	7.30715e-06
domain_combined.dat	Amyotrophic lateral sclerosis (ALS)	5	10001	136	410557	0.00049995	0.000331257
domain_combined.dat	Focal adhesion	298	10001	18145	410557	0.029797	0.0441961
domain_combined.dat	Antigen processing and presentation	46	10001	4095	410557	0.00459954	0.00997425
domain_combined.dat	Lysine degradation	22	10001	1176	410557	0.00219978	0.0028644
domain_combined.dat	Ribosome	19	10001	3828	410557	0.00189981	0.00932392
domain_combined.dat	SNARE interactions in vesicular transport	150	10001	630	410557	0.0149985	0.0015345
domain_combined.dat	Protein export	3	10001	36	410557	0.00029997	8.76858e-05
domain_combined.dat	Notch signaling pathway	47	10001	1128	410557	0.00469953	0.00274749
domain_combined.dat	Glycosphingolipid biosynthesis - globoseries	6	10001	91	410557	0.00059994	0.00022165
domain_combined.dat	ECM-receptor interaction	196	10001	3570	410557	0.019598	0.0086955
domain_combined.dat	Type I diabetes mellitus	32	10001	1953	410557	0.00319968	0.00475695
domain_combined.dat	Hedgehog signaling pathway	176	10001	1378	410557	0.0175982	0.00335642
domain_combined.dat	Fatty acid metabolism	52	10001	861	410557	0.00519948	0.00209715
domain_combined.dat	Colorectal cancer	102	10001	3321	410557	0.010199	0.00808901
domain_combined.dat	Reductive carboxylate cycle (CO2 fixation)	5	10001	55	410557	0.00049995	0.000133964
domain_combined.dat	Long-term potentiation	54	10001	2080	410557	0.00539946	0.00506629
domain_combined.dat	Fatty acid elongation in mitochondria	3	10001	45	410557	0.00029997	0.000109607
domain_combined.dat	Methionine metabolism	10	10001	190	410557	0.0009999	0.000462786
domain_combined.dat	Porphyrin and chlorophyll metabolism	3	10001	435	410557	0.00029997	0.00105954
domain_combined.dat	Vitamin B6 metabolism	0	10001	10	410557	0	2.43572e-05
domain_combined.dat	TGF-beta signaling pathway	164	10001	3486	410557	0.0163984	0.0084909
domain_combined.dat	Fructose and mannose metabolism	23	10001	1176	410557	0.00229977	0.0028644
domain_combined.dat	Leukocyte transendothelial migration	64	10001	6786	410557	0.00639936	0.0165288
domain_combined.dat	Ubiquinone biosynthesis	2	10001	105	410557	0.00019998	0.00025575
domain_combined.dat	Oxidative phosphorylation	48	10001	8001	410557	0.00479952	0.0194882
domain_combined.dat	Nitrogen metabolism	1	10001	231	410557	9.999e-05	0.00056265
domain_combined.dat	Adherens junction	35	10001	2701	410557	0.00349965	0.00657887
domain_combined.dat	Streptomycin biosynthesis	7	10001	36	410557	0.00069993	8.76858e-05
domain_combined.dat	Glycolysis / Gluconeogenesis	50	10001	1596	410557	0.0049995	0.0038874
domain_combined.dat	Pancreatic cancer	54	10001	2628	410557	0.00539946	0.00640106
domain_combined.dat	Phenylalanine metabolism	12	10001	378	410557	0.00119988	0.0009207
domain_combined.dat	Limonene and pinene degradation	7	10001	276	410557	0.00069993	0.000672257
domain_combined.dat	B cell receptor signaling pathway	39	10001	2016	410557	0.00389961	0.0049104
domain_combined.dat	Urea cycle and metabolism of amino groups	9	10001	276	410557	0.00089991	0.000672257
domain_combined.dat	Purine metabolism	217	10001	10011	410557	0.0216978	0.0243839
domain_combined.dat	Glycan structures - biosynthesis 1	179	10001	5151	410557	0.0178982	0.0125464
domain_combined.dat	Fc epsilon RI signaling pathway	74	10001	2775	410557	0.00739926	0.00675911
domain_combined.dat	Nucleotide sugars metabolism	3	10001	120	410557	0.00029997	0.000292286
domain_combined.dat	Pentose and glucuronate interconversions	0	10001	171	410557	0	0.000416507
domain_combined.dat	Ethylbenzene degradation	0	10001	91	410557	0	0.00022165
domain_combined.dat	Basal transcription factors	10	10001	465	410557	0.0009999	0.00113261
domain_combined.dat	Glutathione metabolism	180	10001	820	410557	0.0179982	0.00199729
domain_combined.dat	Sphingolipid metabolism	21	10001	630	410557	0.00209979	0.0015345
domain_combined.dat	VEGF signaling pathway	64	10001	2485	410557	0.00639936	0.00605275
domain_combined.dat	Natural killer cell mediated cytotoxicity	49	10001	7875	410557	0.00489951	0.0191813
domain_combined.dat	Valine, leucine and isoleucine degradation	33	10001	1128	410557	0.00329967	0.00274749
domain_combined.dat	Hematopoietic cell lineage	42	10001	3321	410557	0.00419958	0.00808901
domain_combined.dat	DNA polymerase	21	10001	325	410557	0.00209979	0.000791607
domain_combined.dat	Linoleic acid metabolism	47	10001	990	410557	0.00469953	0.00241136
domain_combined.dat	Alkaloid biosynthesis I	3	10001	10	410557	0.00029997	2.43572e-05
domain_combined.dat	Bisphenol A degradation	3	10001	136	410557	0.00029997	0.000331257
domain_combined.dat	Propanoate metabolism	27	10001	406	410557	0.00269973	0.0009889
domain_combined.dat	T cell receptor signaling pathway	67	10001	4465	410557	0.00669933	0.0108755
domain_combined.dat	Glycine, serine and threonine metabolism	18	10001	1128	410557	0.00179982	0.00274749
domain_combined.dat	Fatty acid biosynthesis	3	10001	10	410557	0.00029997	2.43572e-05
domain_combined.dat	Taste transduction	18	10001	1770	410557	0.00179982	0.00431122
domain_combined.dat	Glycan structures - degradation	21	10001	351	410557	0.00209979	0.000854936
domain_combined.dat	Calcium signaling pathway	258	10001	15051	410557	0.0257974	0.03666
GRID.dat	Axon guidance	16	267	8128	410557	0.0599251	0.0197975
GRID.dat	Inositol phosphate metabolism	0	267	1176	410557	0	0.0028644
GRID.dat	Prion disease	0	267	55	410557	0	0.000133964
GRID.dat	Pantothenate and CoA biosynthesis	0	267	190	410557	0	0.000462786
GRID.dat	Regulation of autophagy	0	267	496	410557	0	0.00120811
GRID.dat	Dentatorubropallidoluysian atrophy (DRPLA)	0	267	91	410557	0	0.00022165
GRID.dat	Fluorene degradation	0	267	1	410557	0	2.43572e-06
GRID.dat	N-Glycan biosynthesis	0	267	820	410557	0	0.00199729
GRID.dat	Nicotinate and nicotinamide metabolism	0	267	741	410557	0	0.00180487
GRID.dat	Pyruvate metabolism	0	267	820	410557	0	0.00199729
GRID.dat	Alkaloid biosynthesis II	0	267	231	410557	0	0.00056265
GRID.dat	Citrate cycle (TCA cycle)	0	267	351	410557	0	0.000854936
GRID.dat	Pyrimidine metabolism	0	267	3741	410557	0	0.00911201
GRID.dat	ABC transporters - General	0	267	780	410557	0	0.00189986
GRID.dat	N-Glycan degradation	0	267	105	410557	0	0.00025575
GRID.dat	Huntington's disease	0	267	378	410557	0	0.0009207
GRID.dat	Metabolism of xenobiotics by cytochrome P450	0	267	2278	410557	0	0.00554856
GRID.dat	Starch and sucrose metabolism	0	267	1653	410557	0	0.00402624
GRID.dat	Glycerophospholipid metabolism	0	267	1770	410557	0	0.00431122
GRID.dat	Sulfur metabolism	0	267	45	410557	0	0.000109607
GRID.dat	One carbon pool by folate	0	267	136	410557	0	0.000331257
GRID.dat	Olfactory transduction	0	267	435	410557	0	0.00105954
GRID.dat	PPAR signaling pathway	0	267	3081	410557	0	0.00750444
GRID.dat	Tyrosine metabolism	0	267	1326	410557	0	0.00322976
GRID.dat	Toll-like receptor signaling pathway	7	267	4005	410557	0.0262172	0.00975504
GRID.dat	mTOR signaling pathway	0	267	1326	410557	0	0.00322976
GRID.dat	Glycerolipid metabolism	0	267	1035	410557	0	0.00252097
GRID.dat	Complement and coagulation cascades	0	267	2485	410557	0	0.00605275
GRID.dat	Histidine metabolism	0	267	595	410557	0	0.00144925
GRID.dat	2,4-Dichlorobenzoate degradation	0	267	15	410557	0	3.65357e-05
GRID.dat	Dorso-ventral axis formation	0	267	351	410557	0	0.000854936
GRID.dat	Carbon fixation	0	267	253	410557	0	0.000616236
GRID.dat	Long-term depression	0	267	2701	410557	0	0.00657887
GRID.dat	Tryptophan metabolism	0	267	2628	410557	0	0.00640106
GRID.dat	beta-Alanine metabolism	0	267	231	410557	0	0.00056265
GRID.dat	MAPK signaling pathway	33	267	35778	410557	0.123596	0.087145
GRID.dat	D-Arginine and D-ornithine metabolism	0	267	0	410557	0	0
GRID.dat	Aminosugars metabolism	0	267	465	410557	0	0.00113261
GRID.dat	Aminophosphonate metabolism	0	267	105	410557	0	0.00025575
GRID.dat	Pentose phosphate pathway	0	267	300	410557	0	0.000730715
GRID.dat	Androgen and estrogen metabolism	0	267	903	410557	0	0.00219945
GRID.dat	Thiamine metabolism	0	267	36	410557	0	8.76858e-05
GRID.dat	Riboflavin metabolism	0	267	136	410557	0	0.000331257
GRID.dat	Atrazine degradation	0	267	6	410557	0	1.46143e-05
GRID.dat	Glycosylphosphatidylinositol(GPI)-anchor biosynthesis	0	267	231	410557	0	0.00056265
GRID.dat	Biosynthesis of steroids	0	267	120	410557	0	0.000292286
GRID.dat	Arginine and proline metabolism	0	267	1378	410557	0	0.00335642
GRID.dat	Circadian rhythm	0	267	78	410557	0	0.000189986
GRID.dat	Caprolactam degradation	0	267	78	410557	0	0.000189986
GRID.dat	Cell cycle	14	267	5886	410557	0.0524345	0.0143366
GRID.dat	Regulation of actin cytoskeleton	23	267	20100	410557	0.0861423	0.0489579
GRID.dat	Phenylalanine, tyrosine and tryptophan biosynthesis	0	267	55	410557	0	0.000133964
GRID.dat	Neurodegenerative Disorders	0	267	561	410557	0	0.00136644
GRID.dat	Biotin metabolism	0	267	36	410557	0	8.76858e-05
GRID.dat	Alanine and aspartate metabolism	0	267	465	410557	0	0.00113261
GRID.dat	Glycosaminoglycan degradation	0	267	105	410557	0	0.00025575
GRID.dat	Inositol metabolism	0	267	1	410557	0	2.43572e-06
GRID.dat	Parkinson's disease	0	267	120	410557	0	0.000292286
GRID.dat	Taurine and hypotaurine metabolism	0	267	28	410557	0	6.82e-05
GRID.dat	Selenoamino acid metabolism	0	267	406	410557	0	0.0009889
GRID.dat	D-Glutamine and D-glutamate metabolism	0	267	3	410557	0	7.30715e-06
GRID.dat	Cell adhesion molecules (CAMs)	0	267	10731	410557	0	0.0261377
GRID.dat	Proteasome	0	267	435	410557	0	0.00105954
GRID.dat	Glycosphingolipid biosynthesis - ganglioseries	0	267	120	410557	0	0.000292286
GRID.dat	Benzoate degradation via CoA ligation	0	267	378	410557	0	0.0009207
GRID.dat	Aminoacyl-tRNA biosynthesis	0	267	378	410557	0	0.0009207
GRID.dat	Gap junction	0	267	3655	410557	0	0.00890254
GRID.dat	Valine, leucine and isoleucine biosynthesis	0	267	36	410557	0	8.76858e-05
GRID.dat	1,1,1-Trichloro-2,2-bis(4-chlorophenyl)ethane (DDT) degradation	0	267	1	410557	0	2.43572e-06
GRID.dat	Heparan sulfate biosynthesis	0	267	171	410557	0	0.000416507
GRID.dat	Glutamate metabolism	0	267	465	410557	0	0.00113261
GRID.dat	Bile acid biosynthesis	0	267	595	410557	0	0.00144925
GRID.dat	RNA polymerase	0	267	253	410557	0	0.000616236
GRID.dat	Stilbene, coumarine and lignin biosynthesis	0	267	15	410557	0	3.65357e-05
GRID.dat	Folate biosynthesis	0	267	496	410557	0	0.00120811
GRID.dat	Ether lipid metabolism	0	267	406	410557	0	0.0009889
GRID.dat	Phosphatidylinositol signaling system	0	267	2415	410557	0	0.00588225
GRID.dat	Cell Communication	0	267	7381	410557	0	0.017978
GRID.dat	Nitrobenzene degradation	0	267	78	410557	0	0.000189986
GRID.dat	Glycosphingolipid biosynthesis - neo-lactoseries	0	267	171	410557	0	0.000416507
GRID.dat	Glycan structures - biosynthesis 2	0	267	1891	410557	0	0.00460594
GRID.dat	GnRH signaling pathway	0	267	4278	410557	0	0.01042
GRID.dat	C5-Branched dibasic acid metabolism	0	267	1	410557	0	2.43572e-06
GRID.dat	Lysine biosynthesis	0	267	6	410557	0	1.46143e-05
GRID.dat	Chondroitin sulfate biosynthesis	0	267	153	410557	0	0.000372664
GRID.dat	1- and 2-Methylnaphthalene degradation	0	267	231	410557	0	0.00056265
GRID.dat	Cyanoamino acid metabolism	0	267	10	410557	0	2.43572e-05
GRID.dat	Cysteine metabolism	0	267	210	410557	0	0.0005115
GRID.dat	Type II diabetes mellitus	0	267	990	410557	0	0.00241136
GRID.dat	Ascorbate and aldarate metabolism	0	267	105	410557	0	0.00025575
GRID.dat	Chronic myeloid leukemia	18	267	2926	410557	0.0674157	0.0071269
GRID.dat	Glioma	1	267	2080	410557	0.00374532	0.00506629
GRID.dat	Tight junction	32	267	6903	410557	0.11985	0.0168137
GRID.dat	Synthesis and degradation of ketone bodies	0	267	28	410557	0	6.82e-05
GRID.dat	Cytokine-cytokine receptor interaction	1	267	28920	410557	0.00374532	0.0704409
GRID.dat	Apoptosis	3	267	3240	410557	0.011236	0.00789172
GRID.dat	Adipocytokine signaling pathway	1	267	2485	410557	0.00374532	0.00605275
GRID.dat	Neuroactive ligand-receptor interaction	0	267	47278	410557	0	0.115156
GRID.dat	Butanoate metabolism	0	267	1035	410557	0	0.00252097
GRID.dat	Styrene degradation	0	267	6	410557	0	1.46143e-05
GRID.dat	Alzheimer's disease	0	267	253	410557	0	0.000616236
GRID.dat	Tetrachloroethene degradation	0	267	45	410557	0	0.000109607
GRID.dat	O-Glycan biosynthesis	0	267	210	410557	0	0.0005115
GRID.dat	Jak-STAT signaling pathway	0	267	11325	410557	0	0.0275845
GRID.dat	Carbazole degradation	0	267	0	410557	0	0
GRID.dat	Novobiocin biosynthesis	0	267	3	410557	0	7.30715e-06
GRID.dat	Wnt signaling pathway	18	267	10296	410557	0.0674157	0.0250781
GRID.dat	Glyoxylate and dicarboxylate metabolism	0	267	91	410557	0	0.00022165
GRID.dat	Keratan sulfate biosynthesis	0	267	91	410557	0	0.00022165
GRID.dat	Benzoate degradation via hydroxylation	0	267	21	410557	0	5.115e-05
GRID.dat	C21-Steroid hormone metabolism	0	267	78	410557	0	0.000189986
GRID.dat	Insulin signaling pathway	4	267	9180	410557	0.0149813	0.0223599
GRID.dat	Arachidonic acid metabolism	0	267	2415	410557	0	0.00588225
GRID.dat	Maturity onset diabetes of the young	0	267	325	410557	0	0.000791607
GRID.dat	Methane metabolism	0	267	45	410557	0	0.000109607
GRID.dat	Glycosphingolipid biosynthesis - lactoseries	0	267	45	410557	0	0.000109607
GRID.dat	Retinol metabolism	0	267	10	410557	0	2.43572e-05
GRID.dat	Terpenoid biosynthesis	0	267	10	410557	0	2.43572e-05
GRID.dat	gamma-Hexachlorocyclohexane degradation	0	267	253	410557	0	0.000616236
GRID.dat	Peptidoglycan biosynthesis	0	267	1	410557	0	2.43572e-06
GRID.dat	Galactose metabolism	0	267	528	410557	0	0.00128606
GRID.dat	Diterpenoid biosynthesis	0	267	3	410557	0	7.30715e-06
GRID.dat	Amyotrophic lateral sclerosis (ALS)	0	267	136	410557	0	0.000331257
GRID.dat	Focal adhesion	1	267	18145	410557	0.00374532	0.0441961
GRID.dat	Antigen processing and presentation	0	267	4095	410557	0	0.00997425
GRID.dat	Lysine degradation	0	267	1176	410557	0	0.0028644
GRID.dat	Ribosome	0	267	3828	410557	0	0.00932392
GRID.dat	SNARE interactions in vesicular transport	0	267	630	410557	0	0.0015345
GRID.dat	Protein export	0	267	36	410557	0	8.76858e-05
GRID.dat	Notch signaling pathway	0	267	1128	410557	0	0.00274749
GRID.dat	Glycosphingolipid biosynthesis - globoseries	0	267	91	410557	0	0.00022165
GRID.dat	ECM-receptor interaction	0	267	3570	410557	0	0.0086955
GRID.dat	Type I diabetes mellitus	0	267	1953	410557	0	0.00475695
GRID.dat	Hedgehog signaling pathway	1	267	1378	410557	0.00374532	0.00335642
GRID.dat	Fatty acid metabolism	0	267	861	410557	0	0.00209715
GRID.dat	Colorectal cancer	5	267	3321	410557	0.0187266	0.00808901
GRID.dat	Reductive carboxylate cycle (CO2 fixation)	0	267	55	410557	0	0.000133964
GRID.dat	Long-term potentiation	1	267	2080	410557	0.00374532	0.00506629
GRID.dat	Fatty acid elongation in mitochondria	0	267	45	410557	0	0.000109607
GRID.dat	Methionine metabolism	0	267	190	410557	0	0.000462786
GRID.dat	Porphyrin and chlorophyll metabolism	0	267	435	410557	0	0.00105954
GRID.dat	Vitamin B6 metabolism	0	267	10	410557	0	2.43572e-05
GRID.dat	TGF-beta signaling pathway	18	267	3486	410557	0.0674157	0.0084909
GRID.dat	Fructose and mannose metabolism	0	267	1176	410557	0	0.0028644
GRID.dat	Leukocyte transendothelial migration	4	267	6786	410557	0.0149813	0.0165288
GRID.dat	Ubiquinone biosynthesis	0	267	105	410557	0	0.00025575
GRID.dat	Oxidative phosphorylation	0	267	8001	410557	0	0.0194882
GRID.dat	Nitrogen metabolism	0	267	231	410557	0	0.00056265
GRID.dat	Adherens junction	11	267	2701	410557	0.0411985	0.00657887
GRID.dat	Streptomycin biosynthesis	0	267	36	410557	0	8.76858e-05
GRID.dat	Glycolysis / Gluconeogenesis	0	267	1596	410557	0	0.0038874
GRID.dat	Pancreatic cancer	32	267	2628	410557	0.11985	0.00640106
GRID.dat	Phenylalanine metabolism	0	267	378	410557	0	0.0009207
GRID.dat	Limonene and pinene degradation	0	267	276	410557	0	0.000672257
GRID.dat	B cell receptor signaling pathway	6	267	2016	410557	0.0224719	0.0049104
GRID.dat	Urea cycle and metabolism of amino groups	0	267	276	410557	0	0.000672257
GRID.dat	Purine metabolism	0	267	10011	410557	0	0.0243839
GRID.dat	Glycan structures - biosynthesis 1	0	267	5151	410557	0	0.0125464
GRID.dat	Fc epsilon RI signaling pathway	2	267	2775	410557	0.00749064	0.00675911
GRID.dat	Nucleotide sugars metabolism	0	267	120	410557	0	0.000292286
GRID.dat	Pentose and glucuronate interconversions	0	267	171	410557	0	0.000416507
GRID.dat	Ethylbenzene degradation	0	267	91	410557	0	0.00022165
GRID.dat	Basal transcription factors	0	267	465	410557	0	0.00113261
GRID.dat	Glutathione metabolism	0	267	820	410557	0	0.00199729
GRID.dat	Sphingolipid metabolism	0	267	630	410557	0	0.0015345
GRID.dat	VEGF signaling pathway	2	267	2485	410557	0.00749064	0.00605275
GRID.dat	Natural killer cell mediated cytotoxicity	2	267	7875	410557	0.00749064	0.0191813
GRID.dat	Valine, leucine and isoleucine degradation	0	267	1128	410557	0	0.00274749
GRID.dat	Hematopoietic cell lineage	0	267	3321	410557	0	0.00808901
GRID.dat	DNA polymerase	0	267	325	410557	0	0.000791607
GRID.dat	Linoleic acid metabolism	0	267	990	410557	0	0.00241136
GRID.dat	Alkaloid biosynthesis I	0	267	10	410557	0	2.43572e-05
GRID.dat	Bisphenol A degradation	0	267	136	410557	0	0.000331257
GRID.dat	Propanoate metabolism	0	267	406	410557	0	0.0009889
GRID.dat	T cell receptor signaling pathway	11	267	4465	410557	0.0411985	0.0108755
GRID.dat	Glycine, serine and threonine metabolism	0	267	1128	410557	0	0.00274749
GRID.dat	Fatty acid biosynthesis	0	267	10	410557	0	2.43572e-05
GRID.dat	Taste transduction	0	267	1770	410557	0	0.00431122
GRID.dat	Glycan structures - degradation	0	267	351	410557	0	0.000854936
GRID.dat	Calcium signaling pathway	0	267	15051	410557	0	0.03666
inparanoid_scores.dat	Axon guidance	133	10000	8128	410557	0.0133	0.0197975
inparanoid_scores.dat	Inositol phosphate metabolism	3	10000	1176	410557	0.0003	0.0028644
inparanoid_scores.dat	Prion disease	0	10000	55	410557	0	0.000133964
inparanoid_scores.dat	Pantothenate and CoA biosynthesis	1	10000	190	410557	0.0001	0.000462786
inparanoid_scores.dat	Regulation of autophagy	1	10000	496	410557	0.0001	0.00120811
inparanoid_scores.dat	Dentatorubropallidoluysian atrophy (DRPLA)	5	10000	91	410557	0.0005	0.00022165
inparanoid_scores.dat	Fluorene degradation	0	10000	1	410557	0	2.43572e-06
inparanoid_scores.dat	N-Glycan biosynthesis	5	10000	820	410557	0.0005	0.00199729
inparanoid_scores.dat	Nicotinate and nicotinamide metabolism	7	10000	741	410557	0.0007	0.00180487
inparanoid_scores.dat	Pyruvate metabolism	1	10000	820	410557	0.0001	0.00199729
inparanoid_scores.dat	Alkaloid biosynthesis II	0	10000	231	410557	0	0.00056265
inparanoid_scores.dat	Citrate cycle (TCA cycle)	3	10000	351	410557	0.0003	0.000854936
inparanoid_scores.dat	Pyrimidine metabolism	34	10000	3741	410557	0.0034	0.00911201
inparanoid_scores.dat	ABC transporters - General	1	10000	780	410557	0.0001	0.00189986
inparanoid_scores.dat	N-Glycan degradation	2	10000	105	410557	0.0002	0.00025575
inparanoid_scores.dat	Huntington's disease	6	10000	378	410557	0.0006	0.0009207
inparanoid_scores.dat	Metabolism of xenobiotics by cytochrome P450	6	10000	2278	410557	0.0006	0.00554856
inparanoid_scores.dat	Starch and sucrose metabolism	1	10000	1653	410557	0.0001	0.00402624
inparanoid_scores.dat	Glycerophospholipid metabolism	3	10000	1770	410557	0.0003	0.00431122
inparanoid_scores.dat	Sulfur metabolism	1	10000	45	410557	0.0001	0.000109607
inparanoid_scores.dat	One carbon pool by folate	0	10000	136	410557	0	0.000331257
inparanoid_scores.dat	Olfactory transduction	4	10000	435	410557	0.0004	0.00105954
inparanoid_scores.dat	PPAR signaling pathway	76	10000	3081	410557	0.0076	0.00750444
inparanoid_scores.dat	Tyrosine metabolism	1	10000	1326	410557	0.0001	0.00322976
inparanoid_scores.dat	Toll-like receptor signaling pathway	89	10000	4005	410557	0.0089	0.00975504
inparanoid_scores.dat	mTOR signaling pathway	10	10000	1326	410557	0.001	0.00322976
inparanoid_scores.dat	Glycerolipid metabolism	9	10000	1035	410557	0.0009	0.00252097
inparanoid_scores.dat	Complement and coagulation cascades	151	10000	2485	410557	0.0151	0.00605275
inparanoid_scores.dat	Histidine metabolism	5	10000	595	410557	0.0005	0.00144925
inparanoid_scores.dat	2,4-Dichlorobenzoate degradation	0	10000	15	410557	0	3.65357e-05
inparanoid_scores.dat	Dorso-ventral axis formation	1	10000	351	410557	0.0001	0.000854936
inparanoid_scores.dat	Carbon fixation	0	10000	253	410557	0	0.000616236
inparanoid_scores.dat	Long-term depression	10	10000	2701	410557	0.001	0.00657887
inparanoid_scores.dat	Tryptophan metabolism	19	10000	2628	410557	0.0019	0.00640106
inparanoid_scores.dat	beta-Alanine metabolism	1	10000	231	410557	0.0001	0.00056265
inparanoid_scores.dat	MAPK signaling pathway	919	10000	35778	410557	0.0919	0.087145
inparanoid_scores.dat	D-Arginine and D-ornithine metabolism	0	10000	0	410557	0	0
inparanoid_scores.dat	Aminosugars metabolism	2	10000	465	410557	0.0002	0.00113261
inparanoid_scores.dat	Aminophosphonate metabolism	0	10000	105	410557	0	0.00025575
inparanoid_scores.dat	Pentose phosphate pathway	2	10000	300	410557	0.0002	0.000730715
inparanoid_scores.dat	Androgen and estrogen metabolism	7	10000	903	410557	0.0007	0.00219945
inparanoid_scores.dat	Thiamine metabolism	0	10000	36	410557	0	8.76858e-05
inparanoid_scores.dat	Riboflavin metabolism	0	10000	136	410557	0	0.000331257
inparanoid_scores.dat	Atrazine degradation	1	10000	6	410557	0.0001	1.46143e-05
inparanoid_scores.dat	Glycosylphosphatidylinositol(GPI)-anchor biosynthesis	1	10000	231	410557	0.0001	0.00056265
inparanoid_scores.dat	Biosynthesis of steroids	4	10000	120	410557	0.0004	0.000292286
inparanoid_scores.dat	Arginine and proline metabolism	10	10000	1378	410557	0.001	0.00335642
inparanoid_scores.dat	Circadian rhythm	1	10000	78	410557	0.0001	0.000189986
inparanoid_scores.dat	Caprolactam degradation	0	10000	78	410557	0	0.000189986
inparanoid_scores.dat	Cell cycle	37	10000	5886	410557	0.0037	0.0143366
inparanoid_scores.dat	Regulation of actin cytoskeleton	360	10000	20100	410557	0.036	0.0489579
inparanoid_scores.dat	Phenylalanine, tyrosine and tryptophan biosynthesis	0	10000	55	410557	0	0.000133964
inparanoid_scores.dat	Neurodegenerative Disorders	22	10000	561	410557	0.0022	0.00136644
inparanoid_scores.dat	Biotin metabolism	0	10000	36	410557	0	8.76858e-05
inparanoid_scores.dat	Alanine and aspartate metabolism	3	10000	465	410557	0.0003	0.00113261
inparanoid_scores.dat	Glycosaminoglycan degradation	0	10000	105	410557	0	0.00025575
inparanoid_scores.dat	Inositol metabolism	0	10000	1	410557	0	2.43572e-06
inparanoid_scores.dat	Parkinson's disease	4	10000	120	410557	0.0004	0.000292286
inparanoid_scores.dat	Taurine and hypotaurine metabolism	0	10000	28	410557	0	6.82e-05
inparanoid_scores.dat	Selenoamino acid metabolism	0	10000	406	410557	0	0.0009889
inparanoid_scores.dat	D-Glutamine and D-glutamate metabolism	0	10000	3	410557	0	7.30715e-06
inparanoid_scores.dat	Cell adhesion molecules (CAMs)	373	10000	10731	410557	0.0373	0.0261377
inparanoid_scores.dat	Proteasome	82	10000	435	410557	0.0082	0.00105954
inparanoid_scores.dat	Glycosphingolipid biosynthesis - ganglioseries	9	10000	120	410557	0.0009	0.000292286
inparanoid_scores.dat	Benzoate degradation via CoA ligation	1	10000	378	410557	0.0001	0.0009207
inparanoid_scores.dat	Aminoacyl-tRNA biosynthesis	16	10000	378	410557	0.0016	0.0009207
inparanoid_scores.dat	Gap junction	39	10000	3655	410557	0.0039	0.00890254
inparanoid_scores.dat	Valine, leucine and isoleucine biosynthesis	0	10000	36	410557	0	8.76858e-05
inparanoid_scores.dat	1,1,1-Trichloro-2,2-bis(4-chlorophenyl)ethane (DDT) degradation	0	10000	1	410557	0	2.43572e-06
inparanoid_scores.dat	Heparan sulfate biosynthesis	1	10000	171	410557	0.0001	0.000416507
inparanoid_scores.dat	Glutamate metabolism	2	10000	465	410557	0.0002	0.00113261
inparanoid_scores.dat	Bile acid biosynthesis	6	10000	595	410557	0.0006	0.00144925
inparanoid_scores.dat	RNA polymerase	6	10000	253	410557	0.0006	0.000616236
inparanoid_scores.dat	Stilbene, coumarine and lignin biosynthesis	0	10000	15	410557	0	3.65357e-05
inparanoid_scores.dat	Folate biosynthesis	0	10000	496	410557	0	0.00120811
inparanoid_scores.dat	Ether lipid metabolism	3	10000	406	410557	0.0003	0.0009889
inparanoid_scores.dat	Phosphatidylinositol signaling system	11	10000	2415	410557	0.0011	0.00588225
inparanoid_scores.dat	Cell Communication	181	10000	7381	410557	0.0181	0.017978
inparanoid_scores.dat	Nitrobenzene degradation	0	10000	78	410557	0	0.000189986
inparanoid_scores.dat	Glycosphingolipid biosynthesis - neo-lactoseries	4	10000	171	410557	0.0004	0.000416507
inparanoid_scores.dat	Glycan structures - biosynthesis 2	47	10000	1891	410557	0.0047	0.00460594
inparanoid_scores.dat	GnRH signaling pathway	22	10000	4278	410557	0.0022	0.01042
inparanoid_scores.dat	C5-Branched dibasic acid metabolism	0	10000	1	410557	0	2.43572e-06
inparanoid_scores.dat	Lysine biosynthesis	0	10000	6	410557	0	1.46143e-05
inparanoid_scores.dat	Chondroitin sulfate biosynthesis	5	10000	153	410557	0.0005	0.000372664
inparanoid_scores.dat	1- and 2-Methylnaphthalene degradation	0	10000	231	410557	0	0.00056265
inparanoid_scores.dat	Cyanoamino acid metabolism	0	10000	10	410557	0	2.43572e-05
inparanoid_scores.dat	Cysteine metabolism	0	10000	210	410557	0	0.0005115
inparanoid_scores.dat	Type II diabetes mellitus	9	10000	990	410557	0.0009	0.00241136
inparanoid_scores.dat	Ascorbate and aldarate metabolism	0	10000	105	410557	0	0.00025575
inparanoid_scores.dat	Chronic myeloid leukemia	54	10000	2926	410557	0.0054	0.0071269
inparanoid_scores.dat	Glioma	34	10000	2080	410557	0.0034	0.00506629
inparanoid_scores.dat	Tight junction	89	10000	6903	410557	0.0089	0.0168137
inparanoid_scores.dat	Synthesis and degradation of ketone bodies	0	10000	28	410557	0	6.82e-05
inparanoid_scores.dat	Cytokine-cytokine receptor interaction	1903	10000	28920	410557	0.1903	0.0704409
inparanoid_scores.dat	Apoptosis	111	10000	3240	410557	0.0111	0.00789172
inparanoid_scores.dat	Adipocytokine signaling pathway	49	10000	2485	410557	0.0049	0.00605275
inparanoid_scores.dat	Neuroactive ligand-receptor interaction	2021	10000	47278	410557	0.2021	0.115156
inparanoid_scores.dat	Butanoate metabolism	2	10000	1035	410557	0.0002	0.00252097
inparanoid_scores.dat	Styrene degradation	0	10000	6	410557	0	1.46143e-05
inparanoid_scores.dat	Alzheimer's disease	9	10000	253	410557	0.0009	0.000616236
inparanoid_scores.dat	Tetrachloroethene degradation	0	10000	45	410557	0	0.000109607
inparanoid_scores.dat	O-Glycan biosynthesis	15	10000	210	410557	0.0015	0.0005115
inparanoid_scores.dat	Jak-STAT signaling pathway	504	10000	11325	410557	0.0504	0.0275845
inparanoid_scores.dat	Carbazole degradation	0	10000	0	410557	0	0
inparanoid_scores.dat	Novobiocin biosynthesis	0	10000	3	410557	0	7.30715e-06
inparanoid_scores.dat	Wnt signaling pathway	71	10000	10296	410557	0.0071	0.0250781
inparanoid_scores.dat	Glyoxylate and dicarboxylate metabolism	0	10000	91	410557	0	0.00022165
inparanoid_scores.dat	Keratan sulfate biosynthesis	2	10000	91	410557	0.0002	0.00022165
inparanoid_scores.dat	Benzoate degradation via hydroxylation	0	10000	21	410557	0	5.115e-05
inparanoid_scores.dat	C21-Steroid hormone metabolism	3	10000	78	410557	0.0003	0.000189986
inparanoid_scores.dat	Insulin signaling pathway	43	10000	9180	410557	0.0043	0.0223599
inparanoid_scores.dat	Arachidonic acid metabolism	26	10000	2415	410557	0.0026	0.00588225
inparanoid_scores.dat	Maturity onset diabetes of the young	2	10000	325	410557	0.0002	0.000791607
inparanoid_scores.dat	Methane metabolism	0	10000	45	410557	0	0.000109607
inparanoid_scores.dat	Glycosphingolipid biosynthesis - lactoseries	0	10000	45	410557	0	0.000109607
inparanoid_scores.dat	Retinol metabolism	0	10000	10	410557	0	2.43572e-05
inparanoid_scores.dat	Terpenoid biosynthesis	1	10000	10	410557	0.0001	2.43572e-05
inparanoid_scores.dat	gamma-Hexachlorocyclohexane degradation	2	10000	253	410557	0.0002	0.000616236
inparanoid_scores.dat	Peptidoglycan biosynthesis	0	10000	1	410557	0	2.43572e-06
inparanoid_scores.dat	Galactose metabolism	1	10000	528	410557	0.0001	0.00128606
inparanoid_scores.dat	Diterpenoid biosynthesis	0	10000	3	410557	0	7.30715e-06
inparanoid_scores.dat	Amyotrophic lateral sclerosis (ALS)	5	10000	136	410557	0.0005	0.000331257
inparanoid_scores.dat	Focal adhesion	238	10000	18145	410557	0.0238	0.0441961
inparanoid_scores.dat	Antigen processing and presentation	55	10000	4095	410557	0.0055	0.00997425
inparanoid_scores.dat	Lysine degradation	2	10000	1176	410557	0.0002	0.0028644
inparanoid_scores.dat	Ribosome	81	10000	3828	410557	0.0081	0.00932392
inparanoid_scores.dat	SNARE interactions in vesicular transport	3	10000	630	410557	0.0003	0.0015345
inparanoid_scores.dat	Protein export	0	10000	36	410557	0	8.76858e-05
inparanoid_scores.dat	Notch signaling pathway	1	10000	1128	410557	0.0001	0.00274749
inparanoid_scores.dat	Glycosphingolipid biosynthesis - globoseries	0	10000	91	410557	0	0.00022165
inparanoid_scores.dat	ECM-receptor interaction	66	10000	3570	410557	0.0066	0.0086955
inparanoid_scores.dat	Type I diabetes mellitus	65	10000	1953	410557	0.0065	0.00475695
inparanoid_scores.dat	Hedgehog signaling pathway	16	10000	1378	410557	0.0016	0.00335642
inparanoid_scores.dat	Fatty acid metabolism	4	10000	861	410557	0.0004	0.00209715
inparanoid_scores.dat	Colorectal cancer	59	10000	3321	410557	0.0059	0.00808901
inparanoid_scores.dat	Reductive carboxylate cycle (CO2 fixation)	0	10000	55	410557	0	0.000133964
inparanoid_scores.dat	Long-term potentiation	1	10000	2080	410557	0.0001	0.00506629
inparanoid_scores.dat	Fatty acid elongation in mitochondria	0	10000	45	410557	0	0.000109607
inparanoid_scores.dat	Methionine metabolism	0	10000	190	410557	0	0.000462786
inparanoid_scores.dat	Porphyrin and chlorophyll metabolism	2	10000	435	410557	0.0002	0.00105954
inparanoid_scores.dat	Vitamin B6 metabolism	0	10000	10	410557	0	2.43572e-05
inparanoid_scores.dat	TGF-beta signaling pathway	64	10000	3486	410557	0.0064	0.0084909
inparanoid_scores.dat	Fructose and mannose metabolism	1	10000	1176	410557	0.0001	0.0028644
inparanoid_scores.dat	Leukocyte transendothelial migration	258	10000	6786	410557	0.0258	0.0165288
inparanoid_scores.dat	Ubiquinone biosynthesis	0	10000	105	410557	0	0.00025575
inparanoid_scores.dat	Oxidative phosphorylation	66	10000	8001	410557	0.0066	0.0194882
inparanoid_scores.dat	Nitrogen metabolism	1	10000	231	410557	0.0001	0.00056265
inparanoid_scores.dat	Adherens junction	34	10000	2701	410557	0.0034	0.00657887
inparanoid_scores.dat	Streptomycin biosynthesis	0	10000	36	410557	0	8.76858e-05
inparanoid_scores.dat	Glycolysis / Gluconeogenesis	2	10000	1596	410557	0.0002	0.0038874
inparanoid_scores.dat	Pancreatic cancer	101	10000	2628	410557	0.0101	0.00640106
inparanoid_scores.dat	Phenylalanine metabolism	0	10000	378	410557	0	0.0009207
inparanoid_scores.dat	Limonene and pinene degradation	0	10000	276	410557	0	0.000672257
inparanoid_scores.dat	B cell receptor signaling pathway	49	10000	2016	410557	0.0049	0.0049104
inparanoid_scores.dat	Urea cycle and metabolism of amino groups	2	10000	276	410557	0.0002	0.000672257
inparanoid_scores.dat	Purine metabolism	40	10000	10011	410557	0.004	0.0243839
inparanoid_scores.dat	Glycan structures - biosynthesis 1	90	10000	5151	410557	0.009	0.0125464
inparanoid_scores.dat	Fc epsilon RI signaling pathway	39	10000	2775	410557	0.0039	0.00675911
inparanoid_scores.dat	Nucleotide sugars metabolism	1	10000	120	410557	0.0001	0.000292286
inparanoid_scores.dat	Pentose and glucuronate interconversions	0	10000	171	410557	0	0.000416507
inparanoid_scores.dat	Ethylbenzene degradation	0	10000	91	410557	0	0.00022165
inparanoid_scores.dat	Basal transcription factors	6	10000	465	410557	0.0006	0.00113261
inparanoid_scores.dat	Glutathione metabolism	5	10000	820	410557	0.0005	0.00199729
inparanoid_scores.dat	Sphingolipid metabolism	17	10000	630	410557	0.0017	0.0015345
inparanoid_scores.dat	VEGF signaling pathway	32	10000	2485	410557	0.0032	0.00605275
inparanoid_scores.dat	Natural killer cell mediated cytotoxicity	104	10000	7875	410557	0.0104	0.0191813
inparanoid_scores.dat	Valine, leucine and isoleucine degradation	3	10000	1128	410557	0.0003	0.00274749
inparanoid_scores.dat	Hematopoietic cell lineage	290	10000	3321	410557	0.029	0.00808901
inparanoid_scores.dat	DNA polymerase	1	10000	325	410557	0.0001	0.000791607
inparanoid_scores.dat	Linoleic acid metabolism	3	10000	990	410557	0.0003	0.00241136
inparanoid_scores.dat	Alkaloid biosynthesis I	0	10000	10	410557	0	2.43572e-05
inparanoid_scores.dat	Bisphenol A degradation	1	10000	136	410557	0.0001	0.000331257
inparanoid_scores.dat	Propanoate metabolism	2	10000	406	410557	0.0002	0.0009889
inparanoid_scores.dat	T cell receptor signaling pathway	140	10000	4465	410557	0.014	0.0108755
inparanoid_scores.dat	Glycine, serine and threonine metabolism	6	10000	1128	410557	0.0006	0.00274749
inparanoid_scores.dat	Fatty acid biosynthesis	0	10000	10	410557	0	2.43572e-05
inparanoid_scores.dat	Taste transduction	41	10000	1770	410557	0.0041	0.00431122
inparanoid_scores.dat	Glycan structures - degradation	5	10000	351	410557	0.0005	0.000854936
inparanoid_scores.dat	Calcium signaling pathway	277	10000	15051	410557	0.0277	0.03666
MGI_phenotype.dat	Axon guidance	97	10000	8128	410557	0.0097	0.0197975
MGI_phenotype.dat	Inositol phosphate metabolism	3	10000	1176	410557	0.0003	0.0028644
MGI_phenotype.dat	Prion disease	0	10000	55	410557	0	0.000133964
MGI_phenotype.dat	Pantothenate and CoA biosynthesis	0	10000	190	410557	0	0.000462786
MGI_phenotype.dat	Regulation of autophagy	2	10000	496	410557	0.0002	0.00120811
MGI_phenotype.dat	Dentatorubropallidoluysian atrophy (DRPLA)	4	10000	91	410557	0.0004	0.00022165
MGI_phenotype.dat	Fluorene degradation	0	10000	1	410557	0	2.43572e-06
MGI_phenotype.dat	N-Glycan biosynthesis	2	10000	820	410557	0.0002	0.00199729
MGI_phenotype.dat	Nicotinate and nicotinamide metabolism	0	10000	741	410557	0	0.00180487
MGI_phenotype.dat	Pyruvate metabolism	0	10000	820	410557	0	0.00199729
MGI_phenotype.dat	Alkaloid biosynthesis II	0	10000	231	410557	0	0.00056265
MGI_phenotype.dat	Citrate cycle (TCA cycle)	0	10000	351	410557	0	0.000854936
MGI_phenotype.dat	Pyrimidine metabolism	2	10000	3741	410557	0.0002	0.00911201
MGI_phenotype.dat	ABC transporters - General	4	10000	780	410557	0.0004	0.00189986
MGI_phenotype.dat	N-Glycan degradation	10	10000	105	410557	0.001	0.00025575
MGI_phenotype.dat	Huntington's disease	32	10000	378	410557	0.0032	0.0009207
MGI_phenotype.dat	Metabolism of xenobiotics by cytochrome P450	1	10000	2278	410557	0.0001	0.00554856
MGI_phenotype.dat	Starch and sucrose metabolism	4	10000	1653	410557	0.0004	0.00402624
MGI_phenotype.dat	Glycerophospholipid metabolism	1	10000	1770	410557	0.0001	0.00431122
MGI_phenotype.dat	Sulfur metabolism	0	10000	45	410557	0	0.000109607
MGI_phenotype.dat	One carbon pool by folate	0	10000	136	410557	0	0.000331257
MGI_phenotype.dat	Olfactory transduction	3	10000	435	410557	0.0003	0.00105954
MGI_phenotype.dat	PPAR signaling pathway	47	10000	3081	410557	0.0047	0.00750444
MGI_phenotype.dat	Tyrosine metabolism	3	10000	1326	410557	0.0003	0.00322976
MGI_phenotype.dat	Toll-like receptor signaling pathway	70	10000	4005	410557	0.007	0.00975504
MGI_phenotype.dat	mTOR signaling pathway	40	10000	1326	410557	0.004	0.00322976
MGI_phenotype.dat	Glycerolipid metabolism	0	10000	1035	410557	0	0.00252097
MGI_phenotype.dat	Complement and coagulation cascades	15	10000	2485	410557	0.0015	0.00605275
MGI_phenotype.dat	Histidine metabolism	0	10000	595	410557	0	0.00144925
MGI_phenotype.dat	2,4-Dichlorobenzoate degradation	0	10000	15	410557	0	3.65357e-05
MGI_phenotype.dat	Dorso-ventral axis formation	32	10000	351	410557	0.0032	0.000854936
MGI_phenotype.dat	Carbon fixation	0	10000	253	410557	0	0.000616236
MGI_phenotype.dat	Long-term depression	98	10000	2701	410557	0.0098	0.00657887
MGI_phenotype.dat	Tryptophan metabolism	3	10000	2628	410557	0.0003	0.00640106
MGI_phenotype.dat	beta-Alanine metabolism	0	10000	231	410557	0	0.00056265
MGI_phenotype.dat	MAPK signaling pathway	1197	10000	35778	410557	0.1197	0.087145
MGI_phenotype.dat	D-Arginine and D-ornithine metabolism	0	10000	0	410557	0	0
MGI_phenotype.dat	Aminosugars metabolism	3	10000	465	410557	0.0003	0.00113261
MGI_phenotype.dat	Aminophosphonate metabolism	0	10000	105	410557	0	0.00025575
MGI_phenotype.dat	Pentose phosphate pathway	0	10000	300	410557	0	0.000730715
MGI_phenotype.dat	Androgen and estrogen metabolism	0	10000	903	410557	0	0.00219945
MGI_phenotype.dat	Thiamine metabolism	0	10000	36	410557	0	8.76858e-05
MGI_phenotype.dat	Riboflavin metabolism	0	10000	136	410557	0	0.000331257
MGI_phenotype.dat	Atrazine degradation	0	10000	6	410557	0	1.46143e-05
MGI_phenotype.dat	Glycosylphosphatidylinositol(GPI)-anchor biosynthesis	0	10000	231	410557	0	0.00056265
MGI_phenotype.dat	Biosynthesis of steroids	0	10000	120	410557	0	0.000292286
MGI_phenotype.dat	Arginine and proline metabolism	1	10000	1378	410557	0.0001	0.00335642
MGI_phenotype.dat	Circadian rhythm	0	10000	78	410557	0	0.000189986
MGI_phenotype.dat	Caprolactam degradation	2	10000	78	410557	0.0002	0.000189986
MGI_phenotype.dat	Cell cycle	426	10000	5886	410557	0.0426	0.0143366
MGI_phenotype.dat	Regulation of actin cytoskeleton	475	10000	20100	410557	0.0475	0.0489579
MGI_phenotype.dat	Phenylalanine, tyrosine and tryptophan biosynthesis	0	10000	55	410557	0	0.000133964
MGI_phenotype.dat	Neurodegenerative Disorders	68	10000	561	410557	0.0068	0.00136644
MGI_phenotype.dat	Biotin metabolism	0	10000	36	410557	0	8.76858e-05
MGI_phenotype.dat	Alanine and aspartate metabolism	0	10000	465	410557	0	0.00113261
MGI_phenotype.dat	Glycosaminoglycan degradation	14	10000	105	410557	0.0014	0.00025575
MGI_phenotype.dat	Inositol metabolism	0	10000	1	410557	0	2.43572e-06
MGI_phenotype.dat	Parkinson's disease	0	10000	120	410557	0	0.000292286
MGI_phenotype.dat	Taurine and hypotaurine metabolism	1	10000	28	410557	0.0001	6.82e-05
MGI_phenotype.dat	Selenoamino acid metabolism	0	10000	406	410557	0	0.0009889
MGI_phenotype.dat	D-Glutamine and D-glutamate metabolism	0	10000	3	410557	0	7.30715e-06
MGI_phenotype.dat	Cell adhesion molecules (CAMs)	13	10000	10731	410557	0.0013	0.0261377
MGI_phenotype.dat	Proteasome	0	10000	435	410557	0	0.00105954
MGI_phenotype.dat	Glycosphingolipid biosynthesis - ganglioseries	3	10000	120	410557	0.0003	0.000292286
MGI_phenotype.dat	Benzoate degradation via CoA ligation	0	10000	378	410557	0	0.0009207
MGI_phenotype.dat	Aminoacyl-tRNA biosynthesis	0	10000	378	410557	0	0.0009207
MGI_phenotype.dat	Gap junction	208	10000	3655	410557	0.0208	0.00890254
MGI_phenotype.dat	Valine, leucine and isoleucine biosynthesis	0	10000	36	410557	0	8.76858e-05
MGI_phenotype.dat	1,1,1-Trichloro-2,2-bis(4-chlorophenyl)ethane (DDT) degradation	0	10000	1	410557	0	2.43572e-06
MGI_phenotype.dat	Heparan sulfate biosynthesis	3	10000	171	410557	0.0003	0.000416507
MGI_phenotype.dat	Glutamate metabolism	0	10000	465	410557	0	0.00113261
MGI_phenotype.dat	Bile acid biosynthesis	1	10000	595	410557	0.0001	0.00144925
MGI_phenotype.dat	RNA polymerase	0	10000	253	410557	0	0.000616236
MGI_phenotype.dat	Stilbene, coumarine and lignin biosynthesis	0	10000	15	410557	0	3.65357e-05
MGI_phenotype.dat	Folate biosynthesis	3	10000	496	410557	0.0003	0.00120811
MGI_phenotype.dat	Ether lipid metabolism	0	10000	406	410557	0	0.0009889
MGI_phenotype.dat	Phosphatidylinositol signaling system	9	10000	2415	410557	0.0009	0.00588225
MGI_phenotype.dat	Cell Communication	186	10000	7381	410557	0.0186	0.017978
MGI_phenotype.dat	Nitrobenzene degradation	0	10000	78	410557	0	0.000189986
MGI_phenotype.dat	Glycosphingolipid biosynthesis - neo-lactoseries	0	10000	171	410557	0	0.000416507
MGI_phenotype.dat	Glycan structures - biosynthesis 2	0	10000	1891	410557	0	0.00460594
MGI_phenotype.dat	GnRH signaling pathway	179	10000	4278	410557	0.0179	0.01042
MGI_phenotype.dat	C5-Branched dibasic acid metabolism	0	10000	1	410557	0	2.43572e-06
MGI_phenotype.dat	Lysine biosynthesis	0	10000	6	410557	0	1.46143e-05
MGI_phenotype.dat	Chondroitin sulfate biosynthesis	0	10000	153	410557	0	0.000372664
MGI_phenotype.dat	1- and 2-Methylnaphthalene degradation	0	10000	231	410557	0	0.00056265
MGI_phenotype.dat	Cyanoamino acid metabolism	0	10000	10	410557	0	2.43572e-05
MGI_phenotype.dat	Cysteine metabolism	0	10000	210	410557	0	0.0005115
MGI_phenotype.dat	Type II diabetes mellitus	63	10000	990	410557	0.0063	0.00241136
MGI_phenotype.dat	Ascorbate and aldarate metabolism	0	10000	105	410557	0	0.00025575
MGI_phenotype.dat	Chronic myeloid leukemia	417	10000	2926	410557	0.0417	0.0071269
MGI_phenotype.dat	Glioma	199	10000	2080	410557	0.0199	0.00506629
MGI_phenotype.dat	Tight junction	75	10000	6903	410557	0.0075	0.0168137
MGI_phenotype.dat	Synthesis and degradation of ketone bodies	0	10000	28	410557	0	6.82e-05
MGI_phenotype.dat	Cytokine-cytokine receptor interaction	563	10000	28920	410557	0.0563	0.0704409
MGI_phenotype.dat	Apoptosis	162	10000	3240	410557	0.0162	0.00789172
MGI_phenotype.dat	Adipocytokine signaling pathway	152	10000	2485	410557	0.0152	0.00605275
MGI_phenotype.dat	Neuroactive ligand-receptor interaction	553	10000	47278	410557	0.0553	0.115156
MGI_phenotype.dat	Butanoate metabolism	2	10000	1035	410557	0.0002	0.00252097
MGI_phenotype.dat	Styrene degradation	0	10000	6	410557	0	1.46143e-05
MGI_phenotype.dat	Alzheimer's disease	20	10000	253	410557	0.002	0.000616236
MGI_phenotype.dat	Tetrachloroethene degradation	0	10000	45	410557	0	0.000109607
MGI_phenotype.dat	O-Glycan biosynthesis	0	10000	210	410557	0	0.0005115
MGI_phenotype.dat	Jak-STAT signaling pathway	323	10000	11325	410557	0.0323	0.0275845
MGI_phenotype.dat	Carbazole degradation	0	10000	0	410557	0	0
MGI_phenotype.dat	Novobiocin biosynthesis	0	10000	3	410557	0	7.30715e-06
MGI_phenotype.dat	Wnt signaling pathway	270	10000	10296	410557	0.027	0.0250781
MGI_phenotype.dat	Glyoxylate and dicarboxylate metabolism	0	10000	91	410557	0	0.00022165
MGI_phenotype.dat	Keratan sulfate biosynthesis	0	10000	91	410557	0	0.00022165
MGI_phenotype.dat	Benzoate degradation via hydroxylation	0	10000	21	410557	0	5.115e-05
MGI_phenotype.dat	C21-Steroid hormone metabolism	0	10000	78	410557	0	0.000189986
MGI_phenotype.dat	Insulin signaling pathway	221	10000	9180	410557	0.0221	0.0223599
MGI_phenotype.dat	Arachidonic acid metabolism	9	10000	2415	410557	0.0009	0.00588225
MGI_phenotype.dat	Maturity onset diabetes of the young	49	10000	325	410557	0.0049	0.000791607
MGI_phenotype.dat	Methane metabolism	0	10000	45	410557	0	0.000109607
MGI_phenotype.dat	Glycosphingolipid biosynthesis - lactoseries	0	10000	45	410557	0	0.000109607
MGI_phenotype.dat	Retinol metabolism	0	10000	10	410557	0	2.43572e-05
MGI_phenotype.dat	Terpenoid biosynthesis	0	10000	10	410557	0	2.43572e-05
MGI_phenotype.dat	gamma-Hexachlorocyclohexane degradation	0	10000	253	410557	0	0.000616236
MGI_phenotype.dat	Peptidoglycan biosynthesis	0	10000	1	410557	0	2.43572e-06
MGI_phenotype.dat	Galactose metabolism	0	10000	528	410557	0	0.00128606
MGI_phenotype.dat	Diterpenoid biosynthesis	0	10000	3	410557	0	7.30715e-06
MGI_phenotype.dat	Amyotrophic lateral sclerosis (ALS)	10	10000	136	410557	0.001	0.000331257
MGI_phenotype.dat	Focal adhesion	835	10000	18145	410557	0.0835	0.0441961
MGI_phenotype.dat	Antigen processing and presentation	0	10000	4095	410557	0	0.00997425
MGI_phenotype.dat	Lysine degradation	2	10000	1176	410557	0.0002	0.0028644
MGI_phenotype.dat	Ribosome	0	10000	3828	410557	0	0.00932392
MGI_phenotype.dat	SNARE interactions in vesicular transport	0	10000	630	410557	0	0.0015345
MGI_phenotype.dat	Protein export	0	10000	36	410557	0	8.76858e-05
MGI_phenotype.dat	Notch signaling pathway	61	10000	1128	410557	0.0061	0.00274749
MGI_phenotype.dat	Glycosphingolipid biosynthesis - globoseries	1	10000	91	410557	0.0001	0.00022165
MGI_phenotype.dat	ECM-receptor interaction	106	10000	3570	410557	0.0106	0.0086955
MGI_phenotype.dat	Type I diabetes mellitus	22	10000	1953	410557	0.0022	0.00475695
MGI_phenotype.dat	Hedgehog signaling pathway	79	10000	1378	410557	0.0079	0.00335642
MGI_phenotype.dat	Fatty acid metabolism	2	10000	861	410557	0.0002	0.00209715
MGI_phenotype.dat	Colorectal cancer	399	10000	3321	410557	0.0399	0.00808901
MGI_phenotype.dat	Reductive carboxylate cycle (CO2 fixation)	0	10000	55	410557	0	0.000133964
MGI_phenotype.dat	Long-term potentiation	86	10000	2080	410557	0.0086	0.00506629
MGI_phenotype.dat	Fatty acid elongation in mitochondria	3	10000	45	410557	0.0003	0.000109607
MGI_phenotype.dat	Methionine metabolism	0	10000	190	410557	0	0.000462786
MGI_phenotype.dat	Porphyrin and chlorophyll metabolism	0	10000	435	410557	0	0.00105954
MGI_phenotype.dat	Vitamin B6 metabolism	0	10000	10	410557	0	2.43572e-05
MGI_phenotype.dat	TGF-beta signaling pathway	564	10000	3486	410557	0.0564	0.0084909
MGI_phenotype.dat	Fructose and mannose metabolism	0	10000	1176	410557	0	0.0028644
MGI_phenotype.dat	Leukocyte transendothelial migration	61	10000	6786	410557	0.0061	0.0165288
MGI_phenotype.dat	Ubiquinone biosynthesis	0	10000	105	410557	0	0.00025575
MGI_phenotype.dat	Oxidative phosphorylation	0	10000	8001	410557	0	0.0194882
MGI_phenotype.dat	Nitrogen metabolism	0	10000	231	410557	0	0.00056265
MGI_phenotype.dat	Adherens junction	163	10000	2701	410557	0.0163	0.00657887
MGI_phenotype.dat	Streptomycin biosynthesis	0	10000	36	410557	0	8.76858e-05
MGI_phenotype.dat	Glycolysis / Gluconeogenesis	1	10000	1596	410557	0.0001	0.0038874
MGI_phenotype.dat	Pancreatic cancer	363	10000	2628	410557	0.0363	0.00640106
MGI_phenotype.dat	Phenylalanine metabolism	0	10000	378	410557	0	0.0009207
MGI_phenotype.dat	Limonene and pinene degradation	0	10000	276	410557	0	0.000672257
MGI_phenotype.dat	B cell receptor signaling pathway	74	10000	2016	410557	0.0074	0.0049104
MGI_phenotype.dat	Urea cycle and metabolism of amino groups	0	10000	276	410557	0	0.000672257
MGI_phenotype.dat	Purine metabolism	12	10000	10011	410557	0.0012	0.0243839
MGI_phenotype.dat	Glycan structures - biosynthesis 1	8	10000	5151	410557	0.0008	0.0125464
MGI_phenotype.dat	Fc epsilon RI signaling pathway	77	10000	2775	410557	0.0077	0.00675911
MGI_phenotype.dat	Nucleotide sugars metabolism	0	10000	120	410557	0	0.000292286
MGI_phenotype.dat	Pentose and glucuronate interconversions	0	10000	171	410557	0	0.000416507
MGI_phenotype.dat	Ethylbenzene degradation	0	10000	91	410557	0	0.00022165
MGI_phenotype.dat	Basal transcription factors	0	10000	465	410557	0	0.00113261
MGI_phenotype.dat	Glutathione metabolism	4	10000	820	410557	0.0004	0.00199729
MGI_phenotype.dat	Sphingolipid metabolism	7	10000	630	410557	0.0007	0.0015345
MGI_phenotype.dat	VEGF signaling pathway	95	10000	2485	410557	0.0095	0.00605275
MGI_phenotype.dat	Natural killer cell mediated cytotoxicity	147	10000	7875	410557	0.0147	0.0191813
MGI_phenotype.dat	Valine, leucine and isoleucine degradation	4	10000	1128	410557	0.0004	0.00274749
MGI_phenotype.dat	Hematopoietic cell lineage	44	10000	3321	410557	0.0044	0.00808901
MGI_phenotype.dat	DNA polymerase	0	10000	325	410557	0	0.000791607
MGI_phenotype.dat	Linoleic acid metabolism	0	10000	990	410557	0	0.00241136
MGI_phenotype.dat	Alkaloid biosynthesis I	0	10000	10	410557	0	2.43572e-05
MGI_phenotype.dat	Bisphenol A degradation	0	10000	136	410557	0	0.000331257
MGI_phenotype.dat	Propanoate metabolism	1	10000	406	410557	0.0001	0.0009889
MGI_phenotype.dat	T cell receptor signaling pathway	176	10000	4465	410557	0.0176	0.0108755
MGI_phenotype.dat	Glycine, serine and threonine metabolism	0	10000	1128	410557	0	0.00274749
MGI_phenotype.dat	Fatty acid biosynthesis	0	10000	10	410557	0	2.43572e-05
MGI_phenotype.dat	Taste transduction	14	10000	1770	410557	0.0014	0.00431122
MGI_phenotype.dat	Glycan structures - degradation	40	10000	351	410557	0.004	0.000854936
MGI_phenotype.dat	Calcium signaling pathway	196	10000	15051	410557	0.0196	0.03666
omim_disease.dat	Axon guidance	2	464	8128	410557	0.00431034	0.0197975
omim_disease.dat	Inositol phosphate metabolism	1	464	1176	410557	0.00215517	0.0028644
omim_disease.dat	Prion disease	0	464	55	410557	0	0.000133964
omim_disease.dat	Pantothenate and CoA biosynthesis	0	464	190	410557	0	0.000462786
omim_disease.dat	Regulation of autophagy	0	464	496	410557	0	0.00120811
omim_disease.dat	Dentatorubropallidoluysian atrophy (DRPLA)	0	464	91	410557	0	0.00022165
omim_disease.dat	Fluorene degradation	0	464	1	410557	0	2.43572e-06
omim_disease.dat	N-Glycan biosynthesis	0	464	820	410557	0	0.00199729
omim_disease.dat	Nicotinate and nicotinamide metabolism	0	464	741	410557	0	0.00180487
omim_disease.dat	Pyruvate metabolism	0	464	820	410557	0	0.00199729
omim_disease.dat	Alkaloid biosynthesis II	0	464	231	410557	0	0.00056265
omim_disease.dat	Citrate cycle (TCA cycle)	2	464	351	410557	0.00431034	0.000854936
omim_disease.dat	Pyrimidine metabolism	0	464	3741	410557	0	0.00911201
omim_disease.dat	ABC transporters - General	2	464	780	410557	0.00431034	0.00189986
omim_disease.dat	N-Glycan degradation	0	464	105	410557	0	0.00025575
omim_disease.dat	Huntington's disease	1	464	378	410557	0.00215517	0.0009207
omim_disease.dat	Metabolism of xenobiotics by cytochrome P450	0	464	2278	410557	0	0.00554856
omim_disease.dat	Starch and sucrose metabolism	1	464	1653	410557	0.00215517	0.00402624
omim_disease.dat	Glycerophospholipid metabolism	0	464	1770	410557	0	0.00431122
omim_disease.dat	Sulfur metabolism	0	464	45	410557	0	0.000109607
omim_disease.dat	One carbon pool by folate	1	464	136	410557	0.00215517	0.000331257
omim_disease.dat	Olfactory transduction	0	464	435	410557	0	0.00105954
omim_disease.dat	PPAR signaling pathway	1	464	3081	410557	0.00215517	0.00750444
omim_disease.dat	Tyrosine metabolism	0	464	1326	410557	0	0.00322976
omim_disease.dat	Toll-like receptor signaling pathway	2	464	4005	410557	0.00431034	0.00975504
omim_disease.dat	mTOR signaling pathway	2	464	1326	410557	0.00431034	0.00322976
omim_disease.dat	Glycerolipid metabolism	0	464	1035	410557	0	0.00252097
omim_disease.dat	Complement and coagulation cascades	6	464	2485	410557	0.012931	0.00605275
omim_disease.dat	Histidine metabolism	0	464	595	410557	0	0.00144925
omim_disease.dat	2,4-Dichlorobenzoate degradation	0	464	15	410557	0	3.65357e-05
omim_disease.dat	Dorso-ventral axis formation	6	464	351	410557	0.012931	0.000854936
omim_disease.dat	Carbon fixation	0	464	253	410557	0	0.000616236
omim_disease.dat	Long-term depression	6	464	2701	410557	0.012931	0.00657887
omim_disease.dat	Tryptophan metabolism	0	464	2628	410557	0	0.00640106
omim_disease.dat	beta-Alanine metabolism	0	464	231	410557	0	0.00056265
omim_disease.dat	MAPK signaling pathway	20	464	35778	410557	0.0431034	0.087145
omim_disease.dat	D-Arginine and D-ornithine metabolism	0	464	0	410557	0	0
omim_disease.dat	Aminosugars metabolism	0	464	465	410557	0	0.00113261
omim_disease.dat	Aminophosphonate metabolism	0	464	105	410557	0	0.00025575
omim_disease.dat	Pentose phosphate pathway	0	464	300	410557	0	0.000730715
omim_disease.dat	Androgen and estrogen metabolism	0	464	903	410557	0	0.00219945
omim_disease.dat	Thiamine metabolism	0	464	36	410557	0	8.76858e-05
omim_disease.dat	Riboflavin metabolism	0	464	136	410557	0	0.000331257
omim_disease.dat	Atrazine degradation	0	464	6	410557	0	1.46143e-05
omim_disease.dat	Glycosylphosphatidylinositol(GPI)-anchor biosynthesis	0	464	231	410557	0	0.00056265
omim_disease.dat	Biosynthesis of steroids	0	464	120	410557	0	0.000292286
omim_disease.dat	Arginine and proline metabolism	1	464	1378	410557	0.00215517	0.00335642
omim_disease.dat	Circadian rhythm	0	464	78	410557	0	0.000189986
omim_disease.dat	Caprolactam degradation	0	464	78	410557	0	0.000189986
omim_disease.dat	Cell cycle	6	464	5886	410557	0.012931	0.0143366
omim_disease.dat	Regulation of actin cytoskeleton	16	464	20100	410557	0.0344828	0.0489579
omim_disease.dat	Phenylalanine, tyrosine and tryptophan biosynthesis	0	464	55	410557	0	0.000133964
omim_disease.dat	Neurodegenerative Disorders	3	464	561	410557	0.00646552	0.00136644
omim_disease.dat	Biotin metabolism	0	464	36	410557	0	8.76858e-05
omim_disease.dat	Alanine and aspartate metabolism	0	464	465	410557	0	0.00113261
omim_disease.dat	Glycosaminoglycan degradation	0	464	105	410557	0	0.00025575
omim_disease.dat	Inositol metabolism	0	464	1	410557	0	2.43572e-06
omim_disease.dat	Parkinson's disease	1	464	120	410557	0.00215517	0.000292286
omim_disease.dat	Taurine and hypotaurine metabolism	0	464	28	410557	0	6.82e-05
omim_disease.dat	Selenoamino acid metabolism	0	464	406	410557	0	0.0009889
omim_disease.dat	D-Glutamine and D-glutamate metabolism	0	464	3	410557	0	7.30715e-06
omim_disease.dat	Cell adhesion molecules (CAMs)	3	464	10731	410557	0.00646552	0.0261377
omim_disease.dat	Proteasome	0	464	435	410557	0	0.00105954
omim_disease.dat	Glycosphingolipid biosynthesis - ganglioseries	0	464	120	410557	0	0.000292286
omim_disease.dat	Benzoate degradation via CoA ligation	0	464	378	410557	0	0.0009207
omim_disease.dat	Aminoacyl-tRNA biosynthesis	0	464	378	410557	0	0.0009207
omim_disease.dat	Gap junction	4	464	3655	410557	0.00862069	0.00890254
omim_disease.dat	Valine, leucine and isoleucine biosynthesis	0	464	36	410557	0	8.76858e-05
omim_disease.dat	1,1,1-Trichloro-2,2-bis(4-chlorophenyl)ethane (DDT) degradation	0	464	1	410557	0	2.43572e-06
omim_disease.dat	Heparan sulfate biosynthesis	0	464	171	410557	0	0.000416507
omim_disease.dat	Glutamate metabolism	0	464	465	410557	0	0.00113261
omim_disease.dat	Bile acid biosynthesis	0	464	595	410557	0	0.00144925
omim_disease.dat	RNA polymerase	0	464	253	410557	0	0.000616236
omim_disease.dat	Stilbene, coumarine and lignin biosynthesis	0	464	15	410557	0	3.65357e-05
omim_disease.dat	Folate biosynthesis	0	464	496	410557	0	0.00120811
omim_disease.dat	Ether lipid metabolism	0	464	406	410557	0	0.0009889
omim_disease.dat	Phosphatidylinositol signaling system	0	464	2415	410557	0	0.00588225
omim_disease.dat	Cell Communication	30	464	7381	410557	0.0646552	0.017978
omim_disease.dat	Nitrobenzene degradation	0	464	78	410557	0	0.000189986
omim_disease.dat	Glycosphingolipid biosynthesis - neo-lactoseries	1	464	171	410557	0.00215517	0.000416507
omim_disease.dat	Glycan structures - biosynthesis 2	2	464	1891	410557	0.00431034	0.00460594
omim_disease.dat	GnRH signaling pathway	4	464	4278	410557	0.00862069	0.01042
omim_disease.dat	C5-Branched dibasic acid metabolism	0	464	1	410557	0	2.43572e-06
omim_disease.dat	Lysine biosynthesis	0	464	6	410557	0	1.46143e-05
omim_disease.dat	Chondroitin sulfate biosynthesis	0	464	153	410557	0	0.000372664
omim_disease.dat	1- and 2-Methylnaphthalene degradation	0	464	231	410557	0	0.00056265
omim_disease.dat	Cyanoamino acid metabolism	0	464	10	410557	0	2.43572e-05
omim_disease.dat	Cysteine metabolism	0	464	210	410557	0	0.0005115
omim_disease.dat	Type II diabetes mellitus	7	464	990	410557	0.0150862	0.00241136
omim_disease.dat	Ascorbate and aldarate metabolism	0	464	105	410557	0	0.00025575
omim_disease.dat	Chronic myeloid leukemia	13	464	2926	410557	0.0280172	0.0071269
omim_disease.dat	Glioma	16	464	2080	410557	0.0344828	0.00506629
omim_disease.dat	Tight junction	4	464	6903	410557	0.00862069	0.0168137
omim_disease.dat	Synthesis and degradation of ketone bodies	0	464	28	410557	0	6.82e-05
omim_disease.dat	Cytokine-cytokine receptor interaction	21	464	28920	410557	0.0452586	0.0704409
omim_disease.dat	Apoptosis	4	464	3240	410557	0.00862069	0.00789172
omim_disease.dat	Adipocytokine signaling pathway	3	464	2485	410557	0.00646552	0.00605275
omim_disease.dat	Neuroactive ligand-receptor interaction	20	464	47278	410557	0.0431034	0.115156
omim_disease.dat	Butanoate metabolism	0	464	1035	410557	0	0.00252097
omim_disease.dat	Styrene degradation	0	464	6	410557	0	1.46143e-05
omim_disease.dat	Alzheimer's disease	1	464	253	410557	0.00215517	0.000616236
omim_disease.dat	Tetrachloroethene degradation	0	464	45	410557	0	0.000109607
omim_disease.dat	O-Glycan biosynthesis	0	464	210	410557	0	0.0005115
omim_disease.dat	Jak-STAT signaling pathway	15	464	11325	410557	0.0323276	0.0275845
omim_disease.dat	Carbazole degradation	0	464	0	410557	0	0
omim_disease.dat	Novobiocin biosynthesis	0	464	3	410557	0	7.30715e-06
omim_disease.dat	Wnt signaling pathway	6	464	10296	410557	0.012931	0.0250781
omim_disease.dat	Glyoxylate and dicarboxylate metabolism	0	464	91	410557	0	0.00022165
omim_disease.dat	Keratan sulfate biosynthesis	0	464	91	410557	0	0.00022165
omim_disease.dat	Benzoate degradation via hydroxylation	0	464	21	410557	0	5.115e-05
omim_disease.dat	C21-Steroid hormone metabolism	0	464	78	410557	0	0.000189986
omim_disease.dat	Insulin signaling pathway	14	464	9180	410557	0.0301724	0.0223599
omim_disease.dat	Arachidonic acid metabolism	0	464	2415	410557	0	0.00588225
omim_disease.dat	Maturity onset diabetes of the young	16	464	325	410557	0.0344828	0.000791607
omim_disease.dat	Methane metabolism	0	464	45	410557	0	0.000109607
omim_disease.dat	Glycosphingolipid biosynthesis - lactoseries	1	464	45	410557	0.00215517	0.000109607
omim_disease.dat	Retinol metabolism	0	464	10	410557	0	2.43572e-05
omim_disease.dat	Terpenoid biosynthesis	0	464	10	410557	0	2.43572e-05
omim_disease.dat	gamma-Hexachlorocyclohexane degradation	1	464	253	410557	0.00215517	0.000616236
omim_disease.dat	Peptidoglycan biosynthesis	0	464	1	410557	0	2.43572e-06
omim_disease.dat	Galactose metabolism	0	464	528	410557	0	0.00128606
omim_disease.dat	Diterpenoid biosynthesis	0	464	3	410557	0	7.30715e-06
omim_disease.dat	Amyotrophic lateral sclerosis (ALS)	1	464	136	410557	0.00215517	0.000331257
omim_disease.dat	Focal adhesion	23	464	18145	410557	0.049569	0.0441961
omim_disease.dat	Antigen processing and presentation	9	464	4095	410557	0.0193966	0.00997425
omim_disease.dat	Lysine degradation	0	464	1176	410557	0	0.0028644
omim_disease.dat	Ribosome	0	464	3828	410557	0	0.00932392
omim_disease.dat	SNARE interactions in vesicular transport	0	464	630	410557	0	0.0015345
omim_disease.dat	Protein export	0	464	36	410557	0	8.76858e-05
omim_disease.dat	Notch signaling pathway	0	464	1128	410557	0	0.00274749
omim_disease.dat	Glycosphingolipid biosynthesis - globoseries	2	464	91	410557	0.00431034	0.00022165
omim_disease.dat	ECM-receptor interaction	16	464	3570	410557	0.0344828	0.0086955
omim_disease.dat	Type I diabetes mellitus	2	464	1953	410557	0.00431034	0.00475695
omim_disease.dat	Hedgehog signaling pathway	3	464	1378	410557	0.00646552	0.00335642
omim_disease.dat	Fatty acid metabolism	1	464	861	410557	0.00215517	0.00209715
omim_disease.dat	Colorectal cancer	25	464	3321	410557	0.0538793	0.00808901
omim_disease.dat	Reductive carboxylate cycle (CO2 fixation)	0	464	55	410557	0	0.000133964
omim_disease.dat	Long-term potentiation	5	464	2080	410557	0.0107759	0.00506629
omim_disease.dat	Fatty acid elongation in mitochondria	0	464	45	410557	0	0.000109607
omim_disease.dat	Methionine metabolism	0	464	190	410557	0	0.000462786
omim_disease.dat	Porphyrin and chlorophyll metabolism	0	464	435	410557	0	0.00105954
omim_disease.dat	Vitamin B6 metabolism	0	464	10	410557	0	2.43572e-05
omim_disease.dat	TGF-beta signaling pathway	6	464	3486	410557	0.012931	0.0084909
omim_disease.dat	Fructose and mannose metabolism	0	464	1176	410557	0	0.0028644
omim_disease.dat	Leukocyte transendothelial migration	0	464	6786	410557	0	0.0165288
omim_disease.dat	Ubiquinone biosynthesis	0	464	105	410557	0	0.00025575
omim_disease.dat	Oxidative phosphorylation	31	464	8001	410557	0.0668103	0.0194882
omim_disease.dat	Nitrogen metabolism	0	464	231	410557	0	0.00056265
omim_disease.dat	Adherens junction	4	464	2701	410557	0.00862069	0.00657887
omim_disease.dat	Streptomycin biosynthesis	0	464	36	410557	0	8.76858e-05
omim_disease.dat	Glycolysis / Gluconeogenesis	0	464	1596	410557	0	0.0038874
omim_disease.dat	Pancreatic cancer	19	464	2628	410557	0.0409483	0.00640106
omim_disease.dat	Phenylalanine metabolism	0	464	378	410557	0	0.0009207
omim_disease.dat	Limonene and pinene degradation	0	464	276	410557	0	0.000672257
omim_disease.dat	B cell receptor signaling pathway	4	464	2016	410557	0.00862069	0.0049104
omim_disease.dat	Urea cycle and metabolism of amino groups	0	464	276	410557	0	0.000672257
omim_disease.dat	Purine metabolism	0	464	10011	410557	0	0.0243839
omim_disease.dat	Glycan structures - biosynthesis 1	0	464	5151	410557	0	0.0125464
omim_disease.dat	Fc epsilon RI signaling pathway	6	464	2775	410557	0.012931	0.00675911
omim_disease.dat	Nucleotide sugars metabolism	0	464	120	410557	0	0.000292286
omim_disease.dat	Pentose and glucuronate interconversions	0	464	171	410557	0	0.000416507
omim_disease.dat	Ethylbenzene degradation	0	464	91	410557	0	0.00022165
omim_disease.dat	Basal transcription factors	0	464	465	410557	0	0.00113261
omim_disease.dat	Glutathione metabolism	0	464	820	410557	0	0.00199729
omim_disease.dat	Sphingolipid metabolism	0	464	630	410557	0	0.0015345
omim_disease.dat	VEGF signaling pathway	6	464	2485	410557	0.012931	0.00605275
omim_disease.dat	Natural killer cell mediated cytotoxicity	11	464	7875	410557	0.0237069	0.0191813
omim_disease.dat	Valine, leucine and isoleucine degradation	2	464	1128	410557	0.00431034	0.00274749
omim_disease.dat	Hematopoietic cell lineage	6	464	3321	410557	0.012931	0.00808901
omim_disease.dat	DNA polymerase	0	464	325	410557	0	0.000791607
omim_disease.dat	Linoleic acid metabolism	0	464	990	410557	0	0.00241136
omim_disease.dat	Alkaloid biosynthesis I	0	464	10	410557	0	2.43572e-05
omim_disease.dat	Bisphenol A degradation	1	464	136	410557	0.00215517	0.000331257
omim_disease.dat	Propanoate metabolism	1	464	406	410557	0.00215517	0.0009889
omim_disease.dat	T cell receptor signaling pathway	5	464	4465	410557	0.0107759	0.0108755
omim_disease.dat	Glycine, serine and threonine metabolism	0	464	1128	410557	0	0.00274749
omim_disease.dat	Fatty acid biosynthesis	0	464	10	410557	0	2.43572e-05
omim_disease.dat	Taste transduction	3	464	1770	410557	0.00646552	0.00431122
omim_disease.dat	Glycan structures - degradation	0	464	351	410557	0	0.000854936
omim_disease.dat	Calcium signaling pathway	6	464	15051	410557	0.012931	0.03666
OPHID_homo.dat	Axon guidance	93	6375	8128	410557	0.0145882	0.0197975
OPHID_homo.dat	Inositol phosphate metabolism	1	6375	1176	410557	0.000156863	0.0028644
OPHID_homo.dat	Prion disease	4	6375	55	410557	0.000627451	0.000133964
OPHID_homo.dat	Pantothenate and CoA biosynthesis	0	6375	190	410557	0	0.000462786
OPHID_homo.dat	Regulation of autophagy	5	6375	496	410557	0.000784314	0.00120811
OPHID_homo.dat	Dentatorubropallidoluysian atrophy (DRPLA)	10	6375	91	410557	0.00156863	0.00022165
OPHID_homo.dat	Fluorene degradation	0	6375	1	410557	0	2.43572e-06
OPHID_homo.dat	N-Glycan biosynthesis	2	6375	820	410557	0.000313725	0.00199729
OPHID_homo.dat	Nicotinate and nicotinamide metabolism	0	6375	741	410557	0	0.00180487
OPHID_homo.dat	Pyruvate metabolism	18	6375	820	410557	0.00282353	0.00199729
OPHID_homo.dat	Alkaloid biosynthesis II	0	6375	231	410557	0	0.00056265
OPHID_homo.dat	Citrate cycle (TCA cycle)	33	6375	351	410557	0.00517647	0.000854936
OPHID_homo.dat	Pyrimidine metabolism	98	6375	3741	410557	0.0153725	0.00911201
OPHID_homo.dat	ABC transporters - General	5	6375	780	410557	0.000784314	0.00189986
OPHID_homo.dat	N-Glycan degradation	1	6375	105	410557	0.000156863	0.00025575
OPHID_homo.dat	Huntington's disease	27	6375	378	410557	0.00423529	0.0009207
OPHID_homo.dat	Metabolism of xenobiotics by cytochrome P450	2	6375	2278	410557	0.000313725	0.00554856
OPHID_homo.dat	Starch and sucrose metabolism	18	6375	1653	410557	0.00282353	0.00402624
OPHID_homo.dat	Glycerophospholipid metabolism	6	6375	1770	410557	0.000941176	0.00431122
OPHID_homo.dat	Sulfur metabolism	1	6375	45	410557	0.000156863	0.000109607
OPHID_homo.dat	One carbon pool by folate	3	6375	136	410557	0.000470588	0.000331257
OPHID_homo.dat	Olfactory transduction	1	6375	435	410557	0.000156863	0.00105954
OPHID_homo.dat	PPAR signaling pathway	12	6375	3081	410557	0.00188235	0.00750444
OPHID_homo.dat	Tyrosine metabolism	1	6375	1326	410557	0.000156863	0.00322976
OPHID_homo.dat	Toll-like receptor signaling pathway	97	6375	4005	410557	0.0152157	0.00975504
OPHID_homo.dat	mTOR signaling pathway	29	6375	1326	410557	0.00454902	0.00322976
OPHID_homo.dat	Glycerolipid metabolism	0	6375	1035	410557	0	0.00252097
OPHID_homo.dat	Complement and coagulation cascades	84	6375	2485	410557	0.0131765	0.00605275
OPHID_homo.dat	Histidine metabolism	0	6375	595	410557	0	0.00144925
OPHID_homo.dat	2,4-Dichlorobenzoate degradation	0	6375	15	410557	0	3.65357e-05
OPHID_homo.dat	Dorso-ventral axis formation	14	6375	351	410557	0.00219608	0.000854936
OPHID_homo.dat	Carbon fixation	2	6375	253	410557	0.000313725	0.000616236
OPHID_homo.dat	Long-term depression	36	6375	2701	410557	0.00564706	0.00657887
OPHID_homo.dat	Tryptophan metabolism	3	6375	2628	410557	0.000470588	0.00640106
OPHID_homo.dat	beta-Alanine metabolism	0	6375	231	410557	0	0.00056265
OPHID_homo.dat	MAPK signaling pathway	474	6375	35778	410557	0.0743529	0.087145
OPHID_homo.dat	D-Arginine and D-ornithine metabolism	0	6375	0	410557	0	0
OPHID_homo.dat	Aminosugars metabolism	0	6375	465	410557	0	0.00113261
OPHID_homo.dat	Aminophosphonate metabolism	0	6375	105	410557	0	0.00025575
OPHID_homo.dat	Pentose phosphate pathway	2	6375	300	410557	0.000313725	0.000730715
OPHID_homo.dat	Androgen and estrogen metabolism	2	6375	903	410557	0.000313725	0.00219945
OPHID_homo.dat	Thiamine metabolism	0	6375	36	410557	0	8.76858e-05
OPHID_homo.dat	Riboflavin metabolism	0	6375	136	410557	0	0.000331257
OPHID_homo.dat	Atrazine degradation	1	6375	6	410557	0.000156863	1.46143e-05
OPHID_homo.dat	Glycosylphosphatidylinositol(GPI)-anchor biosynthesis	7	6375	231	410557	0.00109804	0.00056265
OPHID_homo.dat	Biosynthesis of steroids	4	6375	120	410557	0.000627451	0.000292286
OPHID_homo.dat	Arginine and proline metabolism	11	6375	1378	410557	0.00172549	0.00335642
OPHID_homo.dat	Circadian rhythm	10	6375	78	410557	0.00156863	0.000189986
OPHID_homo.dat	Caprolactam degradation	0	6375	78	410557	0	0.000189986
OPHID_homo.dat	Cell cycle	304	6375	5886	410557	0.0476863	0.0143366
OPHID_homo.dat	Regulation of actin cytoskeleton	286	6375	20100	410557	0.0448627	0.0489579
OPHID_homo.dat	Phenylalanine, tyrosine and tryptophan biosynthesis	1	6375	55	410557	0.000156863	0.000133964
OPHID_homo.dat	Neurodegenerative Disorders	44	6375	561	410557	0.00690196	0.00136644
OPHID_homo.dat	Biotin metabolism	0	6375	36	410557	0	8.76858e-05
OPHID_homo.dat	Alanine and aspartate metabolism	22	6375	465	410557	0.00345098	0.00113261
OPHID_homo.dat	Glycosaminoglycan degradation	1	6375	105	410557	0.000156863	0.00025575
OPHID_homo.dat	Inositol metabolism	0	6375	1	410557	0	2.43572e-06
OPHID_homo.dat	Parkinson's disease	9	6375	120	410557	0.00141176	0.000292286
OPHID_homo.dat	Taurine and hypotaurine metabolism	0	6375	28	410557	0	6.82e-05
OPHID_homo.dat	Selenoamino acid metabolism	2	6375	406	410557	0.000313725	0.0009889
OPHID_homo.dat	D-Glutamine and D-glutamate metabolism	0	6375	3	410557	0	7.30715e-06
OPHID_homo.dat	Cell adhesion molecules (CAMs)	65	6375	10731	410557	0.0101961	0.0261377
OPHID_homo.dat	Proteasome	266	6375	435	410557	0.0417255	0.00105954
OPHID_homo.dat	Glycosphingolipid biosynthesis - ganglioseries	0	6375	120	410557	0	0.000292286
OPHID_homo.dat	Benzoate degradation via CoA ligation	0	6375	378	410557	0	0.0009207
OPHID_homo.dat	Aminoacyl-tRNA biosynthesis	29	6375	378	410557	0.00454902	0.0009207
OPHID_homo.dat	Gap junction	57	6375	3655	410557	0.00894118	0.00890254
OPHID_homo.dat	Valine, leucine and isoleucine biosynthesis	2	6375	36	410557	0.000313725	8.76858e-05
OPHID_homo.dat	1,1,1-Trichloro-2,2-bis(4-chlorophenyl)ethane (DDT) degradation	0	6375	1	410557	0	2.43572e-06
OPHID_homo.dat	Heparan sulfate biosynthesis	1	6375	171	410557	0.000156863	0.000416507
OPHID_homo.dat	Glutamate metabolism	2	6375	465	410557	0.000313725	0.00113261
OPHID_homo.dat	Bile acid biosynthesis	0	6375	595	410557	0	0.00144925
OPHID_homo.dat	RNA polymerase	72	6375	253	410557	0.0112941	0.000616236
OPHID_homo.dat	Stilbene, coumarine and lignin biosynthesis	0	6375	15	410557	0	3.65357e-05
OPHID_homo.dat	Folate biosynthesis	10	6375	496	410557	0.00156863	0.00120811
OPHID_homo.dat	Ether lipid metabolism	3	6375	406	410557	0.000470588	0.0009889
OPHID_homo.dat	Phosphatidylinositol signaling system	11	6375	2415	410557	0.00172549	0.00588225
OPHID_homo.dat	Cell Communication	59	6375	7381	410557	0.0092549	0.017978
OPHID_homo.dat	Nitrobenzene degradation	0	6375	78	410557	0	0.000189986
OPHID_homo.dat	Glycosphingolipid biosynthesis - neo-lactoseries	0	6375	171	410557	0	0.000416507
OPHID_homo.dat	Glycan structures - biosynthesis 2	6	6375	1891	410557	0.000941176	0.00460594
OPHID_homo.dat	GnRH signaling pathway	80	6375	4278	410557	0.012549	0.01042
OPHID_homo.dat	C5-Branched dibasic acid metabolism	0	6375	1	410557	0	2.43572e-06
OPHID_homo.dat	Lysine biosynthesis	0	6375	6	410557	0	1.46143e-05
OPHID_homo.dat	Chondroitin sulfate biosynthesis	0	6375	153	410557	0	0.000372664
OPHID_homo.dat	1- and 2-Methylnaphthalene degradation	0	6375	231	410557	0	0.00056265
OPHID_homo.dat	Cyanoamino acid metabolism	0	6375	10	410557	0	2.43572e-05
OPHID_homo.dat	Cysteine metabolism	0	6375	210	410557	0	0.0005115
OPHID_homo.dat	Type II diabetes mellitus	32	6375	990	410557	0.00501961	0.00241136
OPHID_homo.dat	Ascorbate and aldarate metabolism	0	6375	105	410557	0	0.00025575
OPHID_homo.dat	Chronic myeloid leukemia	182	6375	2926	410557	0.028549	0.0071269
OPHID_homo.dat	Glioma	110	6375	2080	410557	0.0172549	0.00506629
OPHID_homo.dat	Tight junction	54	6375	6903	410557	0.00847059	0.0168137
OPHID_homo.dat	Synthesis and degradation of ketone bodies	0	6375	28	410557	0	6.82e-05
OPHID_homo.dat	Cytokine-cytokine receptor interaction	249	6375	28920	410557	0.0390588	0.0704409
OPHID_homo.dat	Apoptosis	147	6375	3240	410557	0.0230588	0.00789172
OPHID_homo.dat	Adipocytokine signaling pathway	90	6375	2485	410557	0.0141176	0.00605275
OPHID_homo.dat	Neuroactive ligand-receptor interaction	113	6375	47278	410557	0.0177255	0.115156
OPHID_homo.dat	Butanoate metabolism	5	6375	1035	410557	0.000784314	0.00252097
OPHID_homo.dat	Styrene degradation	0	6375	6	410557	0	1.46143e-05
OPHID_homo.dat	Alzheimer's disease	26	6375	253	410557	0.00407843	0.000616236
OPHID_homo.dat	Tetrachloroethene degradation	0	6375	45	410557	0	0.000109607
OPHID_homo.dat	O-Glycan biosynthesis	0	6375	210	410557	0	0.0005115
OPHID_homo.dat	Jak-STAT signaling pathway	231	6375	11325	410557	0.0362353	0.0275845
OPHID_homo.dat	Carbazole degradation	0	6375	0	410557	0	0
OPHID_homo.dat	Novobiocin biosynthesis	0	6375	3	410557	0	7.30715e-06
OPHID_homo.dat	Wnt signaling pathway	120	6375	10296	410557	0.0188235	0.0250781
OPHID_homo.dat	Glyoxylate and dicarboxylate metabolism	1	6375	91	410557	0.000156863	0.00022165
OPHID_homo.dat	Keratan sulfate biosynthesis	0	6375	91	410557	0	0.00022165
OPHID_homo.dat	Benzoate degradation via hydroxylation	0	6375	21	410557	0	5.115e-05
OPHID_homo.dat	C21-Steroid hormone metabolism	1	6375	78	410557	0.000156863	0.000189986
OPHID_homo.dat	Insulin signaling pathway	151	6375	9180	410557	0.0236863	0.0223599
OPHID_homo.dat	Arachidonic acid metabolism	1	6375	2415	410557	0.000156863	0.00588225
OPHID_homo.dat	Maturity onset diabetes of the young	5	6375	325	410557	0.000784314	0.000791607
OPHID_homo.dat	Methane metabolism	0	6375	45	410557	0	0.000109607
OPHID_homo.dat	Glycosphingolipid biosynthesis - lactoseries	0	6375	45	410557	0	0.000109607
OPHID_homo.dat	Retinol metabolism	0	6375	10	410557	0	2.43572e-05
OPHID_homo.dat	Terpenoid biosynthesis	0	6375	10	410557	0	2.43572e-05
OPHID_homo.dat	gamma-Hexachlorocyclohexane degradation	0	6375	253	410557	0	0.000616236
OPHID_homo.dat	Peptidoglycan biosynthesis	0	6375	1	410557	0	2.43572e-06
OPHID_homo.dat	Galactose metabolism	6	6375	528	410557	0.000941176	0.00128606
OPHID_homo.dat	Diterpenoid biosynthesis	0	6375	3	410557	0	7.30715e-06
OPHID_homo.dat	Amyotrophic lateral sclerosis (ALS)	13	6375	136	410557	0.00203922	0.000331257
OPHID_homo.dat	Focal adhesion	371	6375	18145	410557	0.0581961	0.0441961
OPHID_homo.dat	Antigen processing and presentation	33	6375	4095	410557	0.00517647	0.00997425
OPHID_homo.dat	Lysine degradation	3	6375	1176	410557	0.000470588	0.0028644
OPHID_homo.dat	Ribosome	91	6375	3828	410557	0.0142745	0.00932392
OPHID_homo.dat	SNARE interactions in vesicular transport	34	6375	630	410557	0.00533333	0.0015345
OPHID_homo.dat	Protein export	3	6375	36	410557	0.000470588	8.76858e-05
OPHID_homo.dat	Notch signaling pathway	49	6375	1128	410557	0.00768627	0.00274749
OPHID_homo.dat	Glycosphingolipid biosynthesis - globoseries	0	6375	91	410557	0	0.00022165
OPHID_homo.dat	ECM-receptor interaction	91	6375	3570	410557	0.0142745	0.0086955
OPHID_homo.dat	Type I diabetes mellitus	11	6375	1953	410557	0.00172549	0.00475695
OPHID_homo.dat	Hedgehog signaling pathway	13	6375	1378	410557	0.00203922	0.00335642
OPHID_homo.dat	Fatty acid metabolism	5	6375	861	410557	0.000784314	0.00209715
OPHID_homo.dat	Colorectal cancer	137	6375	3321	410557	0.0214902	0.00808901
OPHID_homo.dat	Reductive carboxylate cycle (CO2 fixation)	4	6375	55	410557	0.000627451	0.000133964
OPHID_homo.dat	Long-term potentiation	34	6375	2080	410557	0.00533333	0.00506629
OPHID_homo.dat	Fatty acid elongation in mitochondria	0	6375	45	410557	0	0.000109607
OPHID_homo.dat	Methionine metabolism	6	6375	190	410557	0.000941176	0.000462786
OPHID_homo.dat	Porphyrin and chlorophyll metabolism	3	6375	435	410557	0.000470588	0.00105954
OPHID_homo.dat	Vitamin B6 metabolism	1	6375	10	410557	0.000156863	2.43572e-05
OPHID_homo.dat	TGF-beta signaling pathway	144	6375	3486	410557	0.0225882	0.0084909
OPHID_homo.dat	Fructose and mannose metabolism	0	6375	1176	410557	0	0.0028644
OPHID_homo.dat	Leukocyte transendothelial migration	112	6375	6786	410557	0.0175686	0.0165288
OPHID_homo.dat	Ubiquinone biosynthesis	1	6375	105	410557	0.000156863	0.00025575
OPHID_homo.dat	Oxidative phosphorylation	73	6375	8001	410557	0.011451	0.0194882
OPHID_homo.dat	Nitrogen metabolism	0	6375	231	410557	0	0.00056265
OPHID_homo.dat	Adherens junction	80	6375	2701	410557	0.012549	0.00657887
OPHID_homo.dat	Streptomycin biosynthesis	1	6375	36	410557	0.000156863	8.76858e-05
OPHID_homo.dat	Glycolysis / Gluconeogenesis	10	6375	1596	410557	0.00156863	0.0038874
OPHID_homo.dat	Pancreatic cancer	134	6375	2628	410557	0.0210196	0.00640106
OPHID_homo.dat	Phenylalanine metabolism	0	6375	378	410557	0	0.0009207
OPHID_homo.dat	Limonene and pinene degradation	0	6375	276	410557	0	0.000672257
OPHID_homo.dat	B cell receptor signaling pathway	94	6375	2016	410557	0.0147451	0.0049104
OPHID_homo.dat	Urea cycle and metabolism of amino groups	6	6375	276	410557	0.000941176	0.000672257
OPHID_homo.dat	Purine metabolism	119	6375	10011	410557	0.0186667	0.0243839
OPHID_homo.dat	Glycan structures - biosynthesis 1	3	6375	5151	410557	0.000470588	0.0125464
OPHID_homo.dat	Fc epsilon RI signaling pathway	118	6375	2775	410557	0.0185098	0.00675911
OPHID_homo.dat	Nucleotide sugars metabolism	2	6375	120	410557	0.000313725	0.000292286
OPHID_homo.dat	Pentose and glucuronate interconversions	1	6375	171	410557	0.000156863	0.000416507
OPHID_homo.dat	Ethylbenzene degradation	0	6375	91	410557	0	0.00022165
OPHID_homo.dat	Basal transcription factors	51	6375	465	410557	0.008	0.00113261
OPHID_homo.dat	Glutathione metabolism	2	6375	820	410557	0.000313725	0.00199729
OPHID_homo.dat	Sphingolipid metabolism	2	6375	630	410557	0.000313725	0.0015345
OPHID_homo.dat	VEGF signaling pathway	47	6375	2485	410557	0.00737255	0.00605275
OPHID_homo.dat	Natural killer cell mediated cytotoxicity	172	6375	7875	410557	0.0269804	0.0191813
OPHID_homo.dat	Valine, leucine and isoleucine degradation	4	6375	1128	410557	0.000627451	0.00274749
OPHID_homo.dat	Hematopoietic cell lineage	51	6375	3321	410557	0.008	0.00808901
OPHID_homo.dat	DNA polymerase	10	6375	325	410557	0.00156863	0.000791607
OPHID_homo.dat	Linoleic acid metabolism	1	6375	990	410557	0.000156863	0.00241136
OPHID_homo.dat	Alkaloid biosynthesis I	0	6375	10	410557	0	2.43572e-05
OPHID_homo.dat	Bisphenol A degradation	0	6375	136	410557	0	0.000331257
OPHID_homo.dat	Propanoate metabolism	4	6375	406	410557	0.000627451	0.0009889
OPHID_homo.dat	T cell receptor signaling pathway	188	6375	4465	410557	0.0294902	0.0108755
OPHID_homo.dat	Glycine, serine and threonine metabolism	6	6375	1128	410557	0.000941176	0.00274749
OPHID_homo.dat	Fatty acid biosynthesis	0	6375	10	410557	0	2.43572e-05
OPHID_homo.dat	Taste transduction	4	6375	1770	410557	0.000627451	0.00431122
OPHID_homo.dat	Glycan structures - degradation	3	6375	351	410557	0.000470588	0.000854936
OPHID_homo.dat	Calcium signaling pathway	57	6375	15051	410557	0.00894118	0.03666
Phenotype_and_disease_combined.dat	Axon guidance	93	10000	8128	410557	0.0093	0.0197975
Phenotype_and_disease_combined.dat	Inositol phosphate metabolism	3	10000	1176	410557	0.0003	0.0028644
Phenotype_and_disease_combined.dat	Prion disease	0	10000	55	410557	0	0.000133964
Phenotype_and_disease_combined.dat	Pantothenate and CoA biosynthesis	0	10000	190	410557	0	0.000462786
Phenotype_and_disease_combined.dat	Regulation of autophagy	2	10000	496	410557	0.0002	0.00120811
Phenotype_and_disease_combined.dat	Dentatorubropallidoluysian atrophy (DRPLA)	4	10000	91	410557	0.0004	0.00022165
Phenotype_and_disease_combined.dat	Fluorene degradation	0	10000	1	410557	0	2.43572e-06
Phenotype_and_disease_combined.dat	N-Glycan biosynthesis	2	10000	820	410557	0.0002	0.00199729
Phenotype_and_disease_combined.dat	Nicotinate and nicotinamide metabolism	0	10000	741	410557	0	0.00180487
Phenotype_and_disease_combined.dat	Pyruvate metabolism	0	10000	820	410557	0	0.00199729
Phenotype_and_disease_combined.dat	Alkaloid biosynthesis II	0	10000	231	410557	0	0.00056265
Phenotype_and_disease_combined.dat	Citrate cycle (TCA cycle)	2	10000	351	410557	0.0002	0.000854936
Phenotype_and_disease_combined.dat	Pyrimidine metabolism	2	10000	3741	410557	0.0002	0.00911201
Phenotype_and_disease_combined.dat	ABC transporters - General	6	10000	780	410557	0.0006	0.00189986
Phenotype_and_disease_combined.dat	N-Glycan degradation	10	10000	105	410557	0.001	0.00025575
Phenotype_and_disease_combined.dat	Huntington's disease	32	10000	378	410557	0.0032	0.0009207
Phenotype_and_disease_combined.dat	Metabolism of xenobiotics by cytochrome P450	1	10000	2278	410557	0.0001	0.00554856
Phenotype_and_disease_combined.dat	Starch and sucrose metabolism	4	10000	1653	410557	0.0004	0.00402624
Phenotype_and_disease_combined.dat	Glycerophospholipid metabolism	1	10000	1770	410557	0.0001	0.00431122
Phenotype_and_disease_combined.dat	Sulfur metabolism	0	10000	45	410557	0	0.000109607
Phenotype_and_disease_combined.dat	One carbon pool by folate	1	10000	136	410557	0.0001	0.000331257
Phenotype_and_disease_combined.dat	Olfactory transduction	3	10000	435	410557	0.0003	0.00105954
Phenotype_and_disease_combined.dat	PPAR signaling pathway	45	10000	3081	410557	0.0045	0.00750444
Phenotype_and_disease_combined.dat	Tyrosine metabolism	3	10000	1326	410557	0.0003	0.00322976
Phenotype_and_disease_combined.dat	Toll-like receptor signaling pathway	68	10000	4005	410557	0.0068	0.00975504
Phenotype_and_disease_combined.dat	mTOR signaling pathway	38	10000	1326	410557	0.0038	0.00322976
Phenotype_and_disease_combined.dat	Glycerolipid metabolism	0	10000	1035	410557	0	0.00252097
Phenotype_and_disease_combined.dat	Complement and coagulation cascades	20	10000	2485	410557	0.002	0.00605275
Phenotype_and_disease_combined.dat	Histidine metabolism	0	10000	595	410557	0	0.00144925
Phenotype_and_disease_combined.dat	2,4-Dichlorobenzoate degradation	0	10000	15	410557	0	3.65357e-05
Phenotype_and_disease_combined.dat	Dorso-ventral axis formation	35	10000	351	410557	0.0035	0.000854936
Phenotype_and_disease_combined.dat	Carbon fixation	0	10000	253	410557	0	0.000616236
Phenotype_and_disease_combined.dat	Long-term depression	97	10000	2701	410557	0.0097	0.00657887
Phenotype_and_disease_combined.dat	Tryptophan metabolism	3	10000	2628	410557	0.0003	0.00640106
Phenotype_and_disease_combined.dat	beta-Alanine metabolism	0	10000	231	410557	0	0.00056265
Phenotype_and_disease_combined.dat	MAPK signaling pathway	1170	10000	35778	410557	0.117	0.087145
Phenotype_and_disease_combined.dat	D-Arginine and D-ornithine metabolism	0	10000	0	410557	0	0
Phenotype_and_disease_combined.dat	Aminosugars metabolism	3	10000	465	410557	0.0003	0.00113261
Phenotype_and_disease_combined.dat	Aminophosphonate metabolism	0	10000	105	410557	0	0.00025575
Phenotype_and_disease_combined.dat	Pentose phosphate pathway	0	10000	300	410557	0	0.000730715
Phenotype_and_disease_combined.dat	Androgen and estrogen metabolism	0	10000	903	410557	0	0.00219945
Phenotype_and_disease_combined.dat	Thiamine metabolism	0	10000	36	410557	0	8.76858e-05
Phenotype_and_disease_combined.dat	Riboflavin metabolism	0	10000	136	410557	0	0.000331257
Phenotype_and_disease_combined.dat	Atrazine degradation	0	10000	6	410557	0	1.46143e-05
Phenotype_and_disease_combined.dat	Glycosylphosphatidylinositol(GPI)-anchor biosynthesis	0	10000	231	410557	0	0.00056265
Phenotype_and_disease_combined.dat	Biosynthesis of steroids	0	10000	120	410557	0	0.000292286
Phenotype_and_disease_combined.dat	Arginine and proline metabolism	2	10000	1378	410557	0.0002	0.00335642
Phenotype_and_disease_combined.dat	Circadian rhythm	0	10000	78	410557	0	0.000189986
Phenotype_and_disease_combined.dat	Caprolactam degradation	1	10000	78	410557	0.0001	0.000189986
Phenotype_and_disease_combined.dat	Cell cycle	414	10000	5886	410557	0.0414	0.0143366
Phenotype_and_disease_combined.dat	Regulation of actin cytoskeleton	468	10000	20100	410557	0.0468	0.0489579
Phenotype_and_disease_combined.dat	Phenylalanine, tyrosine and tryptophan biosynthesis	0	10000	55	410557	0	0.000133964
Phenotype_and_disease_combined.dat	Neurodegenerative Disorders	70	10000	561	410557	0.007	0.00136644
Phenotype_and_disease_combined.dat	Biotin metabolism	0	10000	36	410557	0	8.76858e-05
Phenotype_and_disease_combined.dat	Alanine and aspartate metabolism	0	10000	465	410557	0	0.00113261
Phenotype_and_disease_combined.dat	Glycosaminoglycan degradation	14	10000	105	410557	0.0014	0.00025575
Phenotype_and_disease_combined.dat	Inositol metabolism	0	10000	1	410557	0	2.43572e-06
Phenotype_and_disease_combined.dat	Parkinson's disease	1	10000	120	410557	0.0001	0.000292286
Phenotype_and_disease_combined.dat	Taurine and hypotaurine metabolism	0	10000	28	410557	0	6.82e-05
Phenotype_and_disease_combined.dat	Selenoamino acid metabolism	0	10000	406	410557	0	0.0009889
Phenotype_and_disease_combined.dat	D-Glutamine and D-glutamate metabolism	0	10000	3	410557	0	7.30715e-06
Phenotype_and_disease_combined.dat	Cell adhesion molecules (CAMs)	16	10000	10731	410557	0.0016	0.0261377
Phenotype_and_disease_combined.dat	Proteasome	0	10000	435	410557	0	0.00105954
Phenotype_and_disease_combined.dat	Glycosphingolipid biosynthesis - ganglioseries	3	10000	120	410557	0.0003	0.000292286
Phenotype_and_disease_combined.dat	Benzoate degradation via CoA ligation	0	10000	378	410557	0	0.0009207
Phenotype_and_disease_combined.dat	Aminoacyl-tRNA biosynthesis	0	10000	378	410557	0	0.0009207
Phenotype_and_disease_combined.dat	Gap junction	203	10000	3655	410557	0.0203	0.00890254
Phenotype_and_disease_combined.dat	Valine, leucine and isoleucine biosynthesis	0	10000	36	410557	0	8.76858e-05
Phenotype_and_disease_combined.dat	1,1,1-Trichloro-2,2-bis(4-chlorophenyl)ethane (DDT) degradation	0	10000	1	410557	0	2.43572e-06
Phenotype_and_disease_combined.dat	Heparan sulfate biosynthesis	3	10000	171	410557	0.0003	0.000416507
Phenotype_and_disease_combined.dat	Glutamate metabolism	0	10000	465	410557	0	0.00113261
Phenotype_and_disease_combined.dat	Bile acid biosynthesis	1	10000	595	410557	0.0001	0.00144925
Phenotype_and_disease_combined.dat	RNA polymerase	0	10000	253	410557	0	0.000616236
Phenotype_and_disease_combined.dat	Stilbene, coumarine and lignin biosynthesis	0	10000	15	410557	0	3.65357e-05
Phenotype_and_disease_combined.dat	Folate biosynthesis	3	10000	496	410557	0.0003	0.00120811
Phenotype_and_disease_combined.dat	Ether lipid metabolism	0	10000	406	410557	0	0.0009889
Phenotype_and_disease_combined.dat	Phosphatidylinositol signaling system	7	10000	2415	410557	0.0007	0.00588225
Phenotype_and_disease_combined.dat	Cell Communication	204	10000	7381	410557	0.0204	0.017978
Phenotype_and_disease_combined.dat	Nitrobenzene degradation	0	10000	78	410557	0	0.000189986
Phenotype_and_disease_combined.dat	Glycosphingolipid biosynthesis - neo-lactoseries	1	10000	171	410557	0.0001	0.000416507
Phenotype_and_disease_combined.dat	Glycan structures - biosynthesis 2	2	10000	1891	410557	0.0002	0.00460594
Phenotype_and_disease_combined.dat	GnRH signaling pathway	169	10000	4278	410557	0.0169	0.01042
Phenotype_and_disease_combined.dat	C5-Branched dibasic acid metabolism	0	10000	1	410557	0	2.43572e-06
Phenotype_and_disease_combined.dat	Lysine biosynthesis	0	10000	6	410557	0	1.46143e-05
Phenotype_and_disease_combined.dat	Chondroitin sulfate biosynthesis	0	10000	153	410557	0	0.000372664
Phenotype_and_disease_combined.dat	1- and 2-Methylnaphthalene degradation	0	10000	231	410557	0	0.00056265
Phenotype_and_disease_combined.dat	Cyanoamino acid metabolism	0	10000	10	410557	0	2.43572e-05
Phenotype_and_disease_combined.dat	Cysteine metabolism	0	10000	210	410557	0	0.0005115
Phenotype_and_disease_combined.dat	Type II diabetes mellitus	65	10000	990	410557	0.0065	0.00241136
Phenotype_and_disease_combined.dat	Ascorbate and aldarate metabolism	0	10000	105	410557	0	0.00025575
Phenotype_and_disease_combined.dat	Chronic myeloid leukemia	417	10000	2926	410557	0.0417	0.0071269
Phenotype_and_disease_combined.dat	Glioma	204	10000	2080	410557	0.0204	0.00506629
Phenotype_and_disease_combined.dat	Tight junction	73	10000	6903	410557	0.0073	0.0168137
Phenotype_and_disease_combined.dat	Synthesis and degradation of ketone bodies	0	10000	28	410557	0	6.82e-05
Phenotype_and_disease_combined.dat	Cytokine-cytokine receptor interaction	557	10000	28920	410557	0.0557	0.0704409
Phenotype_and_disease_combined.dat	Apoptosis	162	10000	3240	410557	0.0162	0.00789172
Phenotype_and_disease_combined.dat	Adipocytokine signaling pathway	150	10000	2485	410557	0.015	0.00605275
Phenotype_and_disease_combined.dat	Neuroactive ligand-receptor interaction	557	10000	47278	410557	0.0557	0.115156
Phenotype_and_disease_combined.dat	Butanoate metabolism	2	10000	1035	410557	0.0002	0.00252097
Phenotype_and_disease_combined.dat	Styrene degradation	0	10000	6	410557	0	1.46143e-05
Phenotype_and_disease_combined.dat	Alzheimer's disease	20	10000	253	410557	0.002	0.000616236
Phenotype_and_disease_combined.dat	Tetrachloroethene degradation	0	10000	45	410557	0	0.000109607
Phenotype_and_disease_combined.dat	O-Glycan biosynthesis	0	10000	210	410557	0	0.0005115
Phenotype_and_disease_combined.dat	Jak-STAT signaling pathway	311	10000	11325	410557	0.0311	0.0275845
Phenotype_and_disease_combined.dat	Carbazole degradation	0	10000	0	410557	0	0
Phenotype_and_disease_combined.dat	Novobiocin biosynthesis	0	10000	3	410557	0	7.30715e-06
Phenotype_and_disease_combined.dat	Wnt signaling pathway	261	10000	10296	410557	0.0261	0.0250781
Phenotype_and_disease_combined.dat	Glyoxylate and dicarboxylate metabolism	0	10000	91	410557	0	0.00022165
Phenotype_and_disease_combined.dat	Keratan sulfate biosynthesis	0	10000	91	410557	0	0.00022165
Phenotype_and_disease_combined.dat	Benzoate degradation via hydroxylation	0	10000	21	410557	0	5.115e-05
Phenotype_and_disease_combined.dat	C21-Steroid hormone metabolism	0	10000	78	410557	0	0.000189986
Phenotype_and_disease_combined.dat	Insulin signaling pathway	215	10000	9180	410557	0.0215	0.0223599
Phenotype_and_disease_combined.dat	Arachidonic acid metabolism	9	10000	2415	410557	0.0009	0.00588225
Phenotype_and_disease_combined.dat	Maturity onset diabetes of the young	58	10000	325	410557	0.0058	0.000791607
Phenotype_and_disease_combined.dat	Methane metabolism	0	10000	45	410557	0	0.000109607
Phenotype_and_disease_combined.dat	Glycosphingolipid biosynthesis - lactoseries	1	10000	45	410557	0.0001	0.000109607
Phenotype_and_disease_combined.dat	Retinol metabolism	0	10000	10	410557	0	2.43572e-05
Phenotype_and_disease_combined.dat	Terpenoid biosynthesis	0	10000	10	410557	0	2.43572e-05
Phenotype_and_disease_combined.dat	gamma-Hexachlorocyclohexane degradation	1	10000	253	410557	0.0001	0.000616236
Phenotype_and_disease_combined.dat	Peptidoglycan biosynthesis	0	10000	1	410557	0	2.43572e-06
Phenotype_and_disease_combined.dat	Galactose metabolism	0	10000	528	410557	0	0.00128606
Phenotype_and_disease_combined.dat	Diterpenoid biosynthesis	0	10000	3	410557	0	7.30715e-06
Phenotype_and_disease_combined.dat	Amyotrophic lateral sclerosis (ALS)	11	10000	136	410557	0.0011	0.000331257
Phenotype_and_disease_combined.dat	Focal adhesion	823	10000	18145	410557	0.0823	0.0441961
Phenotype_and_disease_combined.dat	Antigen processing and presentation	9	10000	4095	410557	0.0009	0.00997425
Phenotype_and_disease_combined.dat	Lysine degradation	2	10000	1176	410557	0.0002	0.0028644
Phenotype_and_disease_combined.dat	Ribosome	0	10000	3828	410557	0	0.00932392
Phenotype_and_disease_combined.dat	SNARE interactions in vesicular transport	0	10000	630	410557	0	0.0015345
Phenotype_and_disease_combined.dat	Protein export	0	10000	36	410557	0	8.76858e-05
Phenotype_and_disease_combined.dat	Notch signaling pathway	56	10000	1128	410557	0.0056	0.00274749
Phenotype_and_disease_combined.dat	Glycosphingolipid biosynthesis - globoseries	3	10000	91	410557	0.0003	0.00022165
Phenotype_and_disease_combined.dat	ECM-receptor interaction	112	10000	3570	410557	0.0112	0.0086955
Phenotype_and_disease_combined.dat	Type I diabetes mellitus	24	10000	1953	410557	0.0024	0.00475695
Phenotype_and_disease_combined.dat	Hedgehog signaling pathway	81	10000	1378	410557	0.0081	0.00335642
Phenotype_and_disease_combined.dat	Fatty acid metabolism	2	10000	861	410557	0.0002	0.00209715
Phenotype_and_disease_combined.dat	Colorectal cancer	404	10000	3321	410557	0.0404	0.00808901
Phenotype_and_disease_combined.dat	Reductive carboxylate cycle (CO2 fixation)	0	10000	55	410557	0	0.000133964
Phenotype_and_disease_combined.dat	Long-term potentiation	86	10000	2080	410557	0.0086	0.00506629
Phenotype_and_disease_combined.dat	Fatty acid elongation in mitochondria	2	10000	45	410557	0.0002	0.000109607
Phenotype_and_disease_combined.dat	Methionine metabolism	0	10000	190	410557	0	0.000462786
Phenotype_and_disease_combined.dat	Porphyrin and chlorophyll metabolism	0	10000	435	410557	0	0.00105954
Phenotype_and_disease_combined.dat	Vitamin B6 metabolism	0	10000	10	410557	0	2.43572e-05
Phenotype_and_disease_combined.dat	TGF-beta signaling pathway	556	10000	3486	410557	0.0556	0.0084909
Phenotype_and_disease_combined.dat	Fructose and mannose metabolism	0	10000	1176	410557	0	0.0028644
Phenotype_and_disease_combined.dat	Leukocyte transendothelial migration	61	10000	6786	410557	0.0061	0.0165288
Phenotype_and_disease_combined.dat	Ubiquinone biosynthesis	0	10000	105	410557	0	0.00025575
Phenotype_and_disease_combined.dat	Oxidative phosphorylation	31	10000	8001	410557	0.0031	0.0194882
Phenotype_and_disease_combined.dat	Nitrogen metabolism	0	10000	231	410557	0	0.00056265
Phenotype_and_disease_combined.dat	Adherens junction	158	10000	2701	410557	0.0158	0.00657887
Phenotype_and_disease_combined.dat	Streptomycin biosynthesis	0	10000	36	410557	0	8.76858e-05
Phenotype_and_disease_combined.dat	Glycolysis / Gluconeogenesis	1	10000	1596	410557	0.0001	0.0038874
Phenotype_and_disease_combined.dat	Pancreatic cancer	366	10000	2628	410557	0.0366	0.00640106
Phenotype_and_disease_combined.dat	Phenylalanine metabolism	0	10000	378	410557	0	0.0009207
Phenotype_and_disease_combined.dat	Limonene and pinene degradation	0	10000	276	410557	0	0.000672257
Phenotype_and_disease_combined.dat	B cell receptor signaling pathway	74	10000	2016	410557	0.0074	0.0049104
Phenotype_and_disease_combined.dat	Urea cycle and metabolism of amino groups	0	10000	276	410557	0	0.000672257
Phenotype_and_disease_combined.dat	Purine metabolism	12	10000	10011	410557	0.0012	0.0243839
Phenotype_and_disease_combined.dat	Glycan structures - biosynthesis 1	8	10000	5151	410557	0.0008	0.0125464
Phenotype_and_disease_combined.dat	Fc epsilon RI signaling pathway	82	10000	2775	410557	0.0082	0.00675911
Phenotype_and_disease_combined.dat	Nucleotide sugars metabolism	0	10000	120	410557	0	0.000292286
Phenotype_and_disease_combined.dat	Pentose and glucuronate interconversions	0	10000	171	410557	0	0.000416507
Phenotype_and_disease_combined.dat	Ethylbenzene degradation	0	10000	91	410557	0	0.00022165
Phenotype_and_disease_combined.dat	Basal transcription factors	0	10000	465	410557	0	0.00113261
Phenotype_and_disease_combined.dat	Glutathione metabolism	4	10000	820	410557	0.0004	0.00199729
Phenotype_and_disease_combined.dat	Sphingolipid metabolism	7	10000	630	410557	0.0007	0.0015345
Phenotype_and_disease_combined.dat	VEGF signaling pathway	97	10000	2485	410557	0.0097	0.00605275
Phenotype_and_disease_combined.dat	Natural killer cell mediated cytotoxicity	155	10000	7875	410557	0.0155	0.0191813
Phenotype_and_disease_combined.dat	Valine, leucine and isoleucine degradation	6	10000	1128	410557	0.0006	0.00274749
Phenotype_and_disease_combined.dat	Hematopoietic cell lineage	50	10000	3321	410557	0.005	0.00808901
Phenotype_and_disease_combined.dat	DNA polymerase	0	10000	325	410557	0	0.000791607
Phenotype_and_disease_combined.dat	Linoleic acid metabolism	0	10000	990	410557	0	0.00241136
Phenotype_and_disease_combined.dat	Alkaloid biosynthesis I	0	10000	10	410557	0	2.43572e-05
Phenotype_and_disease_combined.dat	Bisphenol A degradation	1	10000	136	410557	0.0001	0.000331257
Phenotype_and_disease_combined.dat	Propanoate metabolism	2	10000	406	410557	0.0002	0.0009889
Phenotype_and_disease_combined.dat	T cell receptor signaling pathway	176	10000	4465	410557	0.0176	0.0108755
Phenotype_and_disease_combined.dat	Glycine, serine and threonine metabolism	0	10000	1128	410557	0	0.00274749
Phenotype_and_disease_combined.dat	Fatty acid biosynthesis	0	10000	10	410557	0	2.43572e-05
Phenotype_and_disease_combined.dat	Taste transduction	17	10000	1770	410557	0.0017	0.00431122
Phenotype_and_disease_combined.dat	Glycan structures - degradation	38	10000	351	410557	0.0038	0.000854936
Phenotype_and_disease_combined.dat	Calcium signaling pathway	190	10000	15051	410557	0.019	0.03666
phylogenetic_scores.dat	Axon guidance	191	10000	8128	410557	0.0191	0.0197975
phylogenetic_scores.dat	Inositol phosphate metabolism	23	10000	1176	410557	0.0023	0.0028644
phylogenetic_scores.dat	Prion disease	0	10000	55	410557	0	0.000133964
phylogenetic_scores.dat	Pantothenate and CoA biosynthesis	1	10000	190	410557	0.0001	0.000462786
phylogenetic_scores.dat	Regulation of autophagy	3	10000	496	410557	0.0003	0.00120811
phylogenetic_scores.dat	Dentatorubropallidoluysian atrophy (DRPLA)	2	10000	91	410557	0.0002	0.00022165
phylogenetic_scores.dat	Fluorene degradation	0	10000	1	410557	0	2.43572e-06
phylogenetic_scores.dat	N-Glycan biosynthesis	8	10000	820	410557	0.0008	0.00199729
phylogenetic_scores.dat	Nicotinate and nicotinamide metabolism	9	10000	741	410557	0.0009	0.00180487
phylogenetic_scores.dat	Pyruvate metabolism	3	10000	820	410557	0.0003	0.00199729
phylogenetic_scores.dat	Alkaloid biosynthesis II	6	10000	231	410557	0.0006	0.00056265
phylogenetic_scores.dat	Citrate cycle (TCA cycle)	0	10000	351	410557	0	0.000854936
phylogenetic_scores.dat	Pyrimidine metabolism	32	10000	3741	410557	0.0032	0.00911201
phylogenetic_scores.dat	ABC transporters - General	19	10000	780	410557	0.0019	0.00189986
phylogenetic_scores.dat	N-Glycan degradation	0	10000	105	410557	0	0.00025575
phylogenetic_scores.dat	Huntington's disease	1	10000	378	410557	0.0001	0.0009207
phylogenetic_scores.dat	Metabolism of xenobiotics by cytochrome P450	92	10000	2278	410557	0.0092	0.00554856
phylogenetic_scores.dat	Starch and sucrose metabolism	11	10000	1653	410557	0.0011	0.00402624
phylogenetic_scores.dat	Glycerophospholipid metabolism	16	10000	1770	410557	0.0016	0.00431122
phylogenetic_scores.dat	Sulfur metabolism	0	10000	45	410557	0	0.000109607
phylogenetic_scores.dat	One carbon pool by folate	0	10000	136	410557	0	0.000331257
phylogenetic_scores.dat	Olfactory transduction	10	10000	435	410557	0.001	0.00105954
phylogenetic_scores.dat	PPAR signaling pathway	59	10000	3081	410557	0.0059	0.00750444
phylogenetic_scores.dat	Tyrosine metabolism	22	10000	1326	410557	0.0022	0.00322976
phylogenetic_scores.dat	Toll-like receptor signaling pathway	129	10000	4005	410557	0.0129	0.00975504
phylogenetic_scores.dat	mTOR signaling pathway	42	10000	1326	410557	0.0042	0.00322976
phylogenetic_scores.dat	Glycerolipid metabolism	18	10000	1035	410557	0.0018	0.00252097
phylogenetic_scores.dat	Complement and coagulation cascades	134	10000	2485	410557	0.0134	0.00605275
phylogenetic_scores.dat	Histidine metabolism	16	10000	595	410557	0.0016	0.00144925
phylogenetic_scores.dat	2,4-Dichlorobenzoate degradation	3	10000	15	410557	0.0003	3.65357e-05
phylogenetic_scores.dat	Dorso-ventral axis formation	2	10000	351	410557	0.0002	0.000854936
phylogenetic_scores.dat	Carbon fixation	0	10000	253	410557	0	0.000616236
phylogenetic_scores.dat	Long-term depression	12	10000	2701	410557	0.0012	0.00657887
phylogenetic_scores.dat	Tryptophan metabolism	47	10000	2628	410557	0.0047	0.00640106
phylogenetic_scores.dat	beta-Alanine metabolism	1	10000	231	410557	0.0001	0.00056265
phylogenetic_scores.dat	MAPK signaling pathway	659	10000	35778	410557	0.0659	0.087145
phylogenetic_scores.dat	D-Arginine and D-ornithine metabolism	0	10000	0	410557	0	0
phylogenetic_scores.dat	Aminosugars metabolism	4	10000	465	410557	0.0004	0.00113261
phylogenetic_scores.dat	Aminophosphonate metabolism	1	10000	105	410557	0.0001	0.00025575
phylogenetic_scores.dat	Pentose phosphate pathway	2	10000	300	410557	0.0002	0.000730715
phylogenetic_scores.dat	Androgen and estrogen metabolism	19	10000	903	410557	0.0019	0.00219945
phylogenetic_scores.dat	Thiamine metabolism	0	10000	36	410557	0	8.76858e-05
phylogenetic_scores.dat	Riboflavin metabolism	0	10000	136	410557	0	0.000331257
phylogenetic_scores.dat	Atrazine degradation	0	10000	6	410557	0	1.46143e-05
phylogenetic_scores.dat	Glycosylphosphatidylinositol(GPI)-anchor biosynthesis	4	10000	231	410557	0.0004	0.00056265
phylogenetic_scores.dat	Biosynthesis of steroids	3	10000	120	410557	0.0003	0.000292286
phylogenetic_scores.dat	Arginine and proline metabolism	19	10000	1378	410557	0.0019	0.00335642
phylogenetic_scores.dat	Circadian rhythm	3	10000	78	410557	0.0003	0.000189986
phylogenetic_scores.dat	Caprolactam degradation	0	10000	78	410557	0	0.000189986
phylogenetic_scores.dat	Cell cycle	65	10000	5886	410557	0.0065	0.0143366
phylogenetic_scores.dat	Regulation of actin cytoskeleton	280	10000	20100	410557	0.028	0.0489579
phylogenetic_scores.dat	Phenylalanine, tyrosine and tryptophan biosynthesis	0	10000	55	410557	0	0.000133964
phylogenetic_scores.dat	Neurodegenerative Disorders	11	10000	561	410557	0.0011	0.00136644
phylogenetic_scores.dat	Biotin metabolism	0	10000	36	410557	0	8.76858e-05
phylogenetic_scores.dat	Alanine and aspartate metabolism	1	10000	465	410557	0.0001	0.00113261
phylogenetic_scores.dat	Glycosaminoglycan degradation	0	10000	105	410557	0	0.00025575
phylogenetic_scores.dat	Inositol metabolism	0	10000	1	410557	0	2.43572e-06
phylogenetic_scores.dat	Parkinson's disease	1	10000	120	410557	0.0001	0.000292286
phylogenetic_scores.dat	Taurine and hypotaurine metabolism	0	10000	28	410557	0	6.82e-05
phylogenetic_scores.dat	Selenoamino acid metabolism	2	10000	406	410557	0.0002	0.0009889
phylogenetic_scores.dat	D-Glutamine and D-glutamate metabolism	0	10000	3	410557	0	7.30715e-06
phylogenetic_scores.dat	Cell adhesion molecules (CAMs)	296	10000	10731	410557	0.0296	0.0261377
phylogenetic_scores.dat	Proteasome	3	10000	435	410557	0.0003	0.00105954
phylogenetic_scores.dat	Glycosphingolipid biosynthesis - ganglioseries	3	10000	120	410557	0.0003	0.000292286
phylogenetic_scores.dat	Benzoate degradation via CoA ligation	3	10000	378	410557	0.0003	0.0009207
phylogenetic_scores.dat	Aminoacyl-tRNA biosynthesis	2	10000	378	410557	0.0002	0.0009207
phylogenetic_scores.dat	Gap junction	37	10000	3655	410557	0.0037	0.00890254
phylogenetic_scores.dat	Valine, leucine and isoleucine biosynthesis	0	10000	36	410557	0	8.76858e-05
phylogenetic_scores.dat	1,1,1-Trichloro-2,2-bis(4-chlorophenyl)ethane (DDT) degradation	0	10000	1	410557	0	2.43572e-06
phylogenetic_scores.dat	Heparan sulfate biosynthesis	0	10000	171	410557	0	0.000416507
phylogenetic_scores.dat	Glutamate metabolism	5	10000	465	410557	0.0005	0.00113261
phylogenetic_scores.dat	Bile acid biosynthesis	11	10000	595	410557	0.0011	0.00144925
phylogenetic_scores.dat	RNA polymerase	0	10000	253	410557	0	0.000616236
phylogenetic_scores.dat	Stilbene, coumarine and lignin biosynthesis	2	10000	15	410557	0.0002	3.65357e-05
phylogenetic_scores.dat	Folate biosynthesis	7	10000	496	410557	0.0007	0.00120811
phylogenetic_scores.dat	Ether lipid metabolism	6	10000	406	410557	0.0006	0.0009889
phylogenetic_scores.dat	Phosphatidylinositol signaling system	60	10000	2415	410557	0.006	0.00588225
phylogenetic_scores.dat	Cell Communication	427	10000	7381	410557	0.0427	0.017978
phylogenetic_scores.dat	Nitrobenzene degradation	1	10000	78	410557	0.0001	0.000189986
phylogenetic_scores.dat	Glycosphingolipid biosynthesis - neo-lactoseries	12	10000	171	410557	0.0012	0.000416507
phylogenetic_scores.dat	Glycan structures - biosynthesis 2	57	10000	1891	410557	0.0057	0.00460594
phylogenetic_scores.dat	GnRH signaling pathway	34	10000	4278	410557	0.0034	0.01042
phylogenetic_scores.dat	C5-Branched dibasic acid metabolism	0	10000	1	410557	0	2.43572e-06
phylogenetic_scores.dat	Lysine biosynthesis	0	10000	6	410557	0	1.46143e-05
phylogenetic_scores.dat	Chondroitin sulfate biosynthesis	4	10000	153	410557	0.0004	0.000372664
phylogenetic_scores.dat	1- and 2-Methylnaphthalene degradation	1	10000	231	410557	0.0001	0.00056265
phylogenetic_scores.dat	Cyanoamino acid metabolism	0	10000	10	410557	0	2.43572e-05
phylogenetic_scores.dat	Cysteine metabolism	6	10000	210	410557	0.0006	0.0005115
phylogenetic_scores.dat	Type II diabetes mellitus	12	10000	990	410557	0.0012	0.00241136
phylogenetic_scores.dat	Ascorbate and aldarate metabolism	3	10000	105	410557	0.0003	0.00025575
phylogenetic_scores.dat	Chronic myeloid leukemia	53	10000	2926	410557	0.0053	0.0071269
phylogenetic_scores.dat	Glioma	32	10000	2080	410557	0.0032	0.00506629
phylogenetic_scores.dat	Tight junction	85	10000	6903	410557	0.0085	0.0168137
phylogenetic_scores.dat	Synthesis and degradation of ketone bodies	1	10000	28	410557	0.0001	6.82e-05
phylogenetic_scores.dat	Cytokine-cytokine receptor interaction	1885	10000	28920	410557	0.1885	0.0704409
phylogenetic_scores.dat	Apoptosis	56	10000	3240	410557	0.0056	0.00789172
phylogenetic_scores.dat	Adipocytokine signaling pathway	87	10000	2485	410557	0.0087	0.00605275
phylogenetic_scores.dat	Neuroactive ligand-receptor interaction	1232	10000	47278	410557	0.1232	0.115156
phylogenetic_scores.dat	Butanoate metabolism	15	10000	1035	410557	0.0015	0.00252097
phylogenetic_scores.dat	Styrene degradation	0	10000	6	410557	0	1.46143e-05
phylogenetic_scores.dat	Alzheimer's disease	4	10000	253	410557	0.0004	0.000616236
phylogenetic_scores.dat	Tetrachloroethene degradation	4	10000	45	410557	0.0004	0.000109607
phylogenetic_scores.dat	O-Glycan biosynthesis	3	10000	210	410557	0.0003	0.0005115
phylogenetic_scores.dat	Jak-STAT signaling pathway	605	10000	11325	410557	0.0605	0.0275845
phylogenetic_scores.dat	Carbazole degradation	0	10000	0	410557	0	0
phylogenetic_scores.dat	Novobiocin biosynthesis	0	10000	3	410557	0	7.30715e-06
phylogenetic_scores.dat	Wnt signaling pathway	138	10000	10296	410557	0.0138	0.0250781
phylogenetic_scores.dat	Glyoxylate and dicarboxylate metabolism	0	10000	91	410557	0	0.00022165
phylogenetic_scores.dat	Keratan sulfate biosynthesis	4	10000	91	410557	0.0004	0.00022165
phylogenetic_scores.dat	Benzoate degradation via hydroxylation	0	10000	21	410557	0	5.115e-05
phylogenetic_scores.dat	C21-Steroid hormone metabolism	6	10000	78	410557	0.0006	0.000189986
phylogenetic_scores.dat	Insulin signaling pathway	114	10000	9180	410557	0.0114	0.0223599
phylogenetic_scores.dat	Arachidonic acid metabolism	66	10000	2415	410557	0.0066	0.00588225
phylogenetic_scores.dat	Maturity onset diabetes of the young	0	10000	325	410557	0	0.000791607
phylogenetic_scores.dat	Methane metabolism	1	10000	45	410557	0.0001	0.000109607
phylogenetic_scores.dat	Glycosphingolipid biosynthesis - lactoseries	3	10000	45	410557	0.0003	0.000109607
phylogenetic_scores.dat	Retinol metabolism	0	10000	10	410557	0	2.43572e-05
phylogenetic_scores.dat	Terpenoid biosynthesis	0	10000	10	410557	0	2.43572e-05
phylogenetic_scores.dat	gamma-Hexachlorocyclohexane degradation	13	10000	253	410557	0.0013	0.000616236
phylogenetic_scores.dat	Peptidoglycan biosynthesis	0	10000	1	410557	0	2.43572e-06
phylogenetic_scores.dat	Galactose metabolism	6	10000	528	410557	0.0006	0.00128606
phylogenetic_scores.dat	Diterpenoid biosynthesis	0	10000	3	410557	0	7.30715e-06
phylogenetic_scores.dat	Amyotrophic lateral sclerosis (ALS)	0	10000	136	410557	0	0.000331257
phylogenetic_scores.dat	Focal adhesion	444	10000	18145	410557	0.0444	0.0441961
phylogenetic_scores.dat	Antigen processing and presentation	79	10000	4095	410557	0.0079	0.00997425
phylogenetic_scores.dat	Lysine degradation	4	10000	1176	410557	0.0004	0.0028644
phylogenetic_scores.dat	Ribosome	9	10000	3828	410557	0.0009	0.00932392
phylogenetic_scores.dat	SNARE interactions in vesicular transport	16	10000	630	410557	0.0016	0.0015345
phylogenetic_scores.dat	Protein export	0	10000	36	410557	0	8.76858e-05
phylogenetic_scores.dat	Notch signaling pathway	8	10000	1128	410557	0.0008	0.00274749
phylogenetic_scores.dat	Glycosphingolipid biosynthesis - globoseries	1	10000	91	410557	0.0001	0.00022165
phylogenetic_scores.dat	ECM-receptor interaction	118	10000	3570	410557	0.0118	0.0086955
phylogenetic_scores.dat	Type I diabetes mellitus	58	10000	1953	410557	0.0058	0.00475695
phylogenetic_scores.dat	Hedgehog signaling pathway	33	10000	1378	410557	0.0033	0.00335642
phylogenetic_scores.dat	Fatty acid metabolism	7	10000	861	410557	0.0007	0.00209715
phylogenetic_scores.dat	Colorectal cancer	125	10000	3321	410557	0.0125	0.00808901
phylogenetic_scores.dat	Reductive carboxylate cycle (CO2 fixation)	0	10000	55	410557	0	0.000133964
phylogenetic_scores.dat	Long-term potentiation	0	10000	2080	410557	0	0.00506629
phylogenetic_scores.dat	Fatty acid elongation in mitochondria	0	10000	45	410557	0	0.000109607
phylogenetic_scores.dat	Methionine metabolism	0	10000	190	410557	0	0.000462786
phylogenetic_scores.dat	Porphyrin and chlorophyll metabolism	4	10000	435	410557	0.0004	0.00105954
phylogenetic_scores.dat	Vitamin B6 metabolism	0	10000	10	410557	0	2.43572e-05
phylogenetic_scores.dat	TGF-beta signaling pathway	65	10000	3486	410557	0.0065	0.0084909
phylogenetic_scores.dat	Fructose and mannose metabolism	7	10000	1176	410557	0.0007	0.0028644
phylogenetic_scores.dat	Leukocyte transendothelial migration	159	10000	6786	410557	0.0159	0.0165288
phylogenetic_scores.dat	Ubiquinone biosynthesis	1	10000	105	410557	0.0001	0.00025575
phylogenetic_scores.dat	Oxidative phosphorylation	52	10000	8001	410557	0.0052	0.0194882
phylogenetic_scores.dat	Nitrogen metabolism	7	10000	231	410557	0.0007	0.00056265
phylogenetic_scores.dat	Adherens junction	32	10000	2701	410557	0.0032	0.00657887
phylogenetic_scores.dat	Streptomycin biosynthesis	0	10000	36	410557	0	8.76858e-05
phylogenetic_scores.dat	Glycolysis / Gluconeogenesis	15	10000	1596	410557	0.0015	0.0038874
phylogenetic_scores.dat	Pancreatic cancer	81	10000	2628	410557	0.0081	0.00640106
phylogenetic_scores.dat	Phenylalanine metabolism	9	10000	378	410557	0.0009	0.0009207
phylogenetic_scores.dat	Limonene and pinene degradation	3	10000	276	410557	0.0003	0.000672257
phylogenetic_scores.dat	B cell receptor signaling pathway	62	10000	2016	410557	0.0062	0.0049104
phylogenetic_scores.dat	Urea cycle and metabolism of amino groups	1	10000	276	410557	0.0001	0.000672257
phylogenetic_scores.dat	Purine metabolism	72	10000	10011	410557	0.0072	0.0243839
phylogenetic_scores.dat	Glycan structures - biosynthesis 1	75	10000	5151	410557	0.0075	0.0125464
phylogenetic_scores.dat	Fc epsilon RI signaling pathway	86	10000	2775	410557	0.0086	0.00675911
phylogenetic_scores.dat	Nucleotide sugars metabolism	3	10000	120	410557	0.0003	0.000292286
phylogenetic_scores.dat	Pentose and glucuronate interconversions	1	10000	171	410557	0.0001	0.000416507
phylogenetic_scores.dat	Ethylbenzene degradation	0	10000	91	410557	0	0.00022165
phylogenetic_scores.dat	Basal transcription factors	4	10000	465	410557	0.0004	0.00113261
phylogenetic_scores.dat	Glutathione metabolism	28	10000	820	410557	0.0028	0.00199729
phylogenetic_scores.dat	Sphingolipid metabolism	15	10000	630	410557	0.0015	0.0015345
phylogenetic_scores.dat	VEGF signaling pathway	46	10000	2485	410557	0.0046	0.00605275
phylogenetic_scores.dat	Natural killer cell mediated cytotoxicity	160	10000	7875	410557	0.016	0.0191813
phylogenetic_scores.dat	Valine, leucine and isoleucine degradation	4	10000	1128	410557	0.0004	0.00274749
phylogenetic_scores.dat	Hematopoietic cell lineage	277	10000	3321	410557	0.0277	0.00808901
phylogenetic_scores.dat	DNA polymerase	5	10000	325	410557	0.0005	0.000791607
phylogenetic_scores.dat	Linoleic acid metabolism	49	10000	990	410557	0.0049	0.00241136
phylogenetic_scores.dat	Alkaloid biosynthesis I	0	10000	10	410557	0	2.43572e-05
phylogenetic_scores.dat	Bisphenol A degradation	13	10000	136	410557	0.0013	0.000331257
phylogenetic_scores.dat	Propanoate metabolism	1	10000	406	410557	0.0001	0.0009889
phylogenetic_scores.dat	T cell receptor signaling pathway	140	10000	4465	410557	0.014	0.0108755
phylogenetic_scores.dat	Glycine, serine and threonine metabolism	16	10000	1128	410557	0.0016	0.00274749
phylogenetic_scores.dat	Fatty acid biosynthesis	0	10000	10	410557	0	2.43572e-05
phylogenetic_scores.dat	Taste transduction	23	10000	1770	410557	0.0023	0.00431122
phylogenetic_scores.dat	Glycan structures - degradation	2	10000	351	410557	0.0002	0.000854936
phylogenetic_scores.dat	Calcium signaling pathway	189	10000	15051	410557	0.0189	0.03666
sage_expData_avgTagCounts.dat	Axon guidance	269	10000	8128	410557	0.0269	0.0197975
sage_expData_avgTagCounts.dat	Inositol phosphate metabolism	18	10000	1176	410557	0.0018	0.0028644
sage_expData_avgTagCounts.dat	Prion disease	3	10000	55	410557	0.0003	0.000133964
sage_expData_avgTagCounts.dat	Pantothenate and CoA biosynthesis	3	10000	190	410557	0.0003	0.000462786
sage_expData_avgTagCounts.dat	Regulation of autophagy	3	10000	496	410557	0.0003	0.00120811
sage_expData_avgTagCounts.dat	Dentatorubropallidoluysian atrophy (DRPLA)	1	10000	91	410557	0.0001	0.00022165
sage_expData_avgTagCounts.dat	Fluorene degradation	0	10000	1	410557	0	2.43572e-06
sage_expData_avgTagCounts.dat	N-Glycan biosynthesis	14	10000	820	410557	0.0014	0.00199729
sage_expData_avgTagCounts.dat	Nicotinate and nicotinamide metabolism	9	10000	741	410557	0.0009	0.00180487
sage_expData_avgTagCounts.dat	Pyruvate metabolism	44	10000	820	410557	0.0044	0.00199729
sage_expData_avgTagCounts.dat	Alkaloid biosynthesis II	4	10000	231	410557	0.0004	0.00056265
sage_expData_avgTagCounts.dat	Citrate cycle (TCA cycle)	44	10000	351	410557	0.0044	0.000854936
sage_expData_avgTagCounts.dat	Pyrimidine metabolism	101	10000	3741	410557	0.0101	0.00911201
sage_expData_avgTagCounts.dat	ABC transporters - General	11	10000	780	410557	0.0011	0.00189986
sage_expData_avgTagCounts.dat	N-Glycan degradation	6	10000	105	410557	0.0006	0.00025575
sage_expData_avgTagCounts.dat	Huntington's disease	1	10000	378	410557	0.0001	0.0009207
sage_expData_avgTagCounts.dat	Metabolism of xenobiotics by cytochrome P450	42	10000	2278	410557	0.0042	0.00554856
sage_expData_avgTagCounts.dat	Starch and sucrose metabolism	14	10000	1653	410557	0.0014	0.00402624
sage_expData_avgTagCounts.dat	Glycerophospholipid metabolism	28	10000	1770	410557	0.0028	0.00431122
sage_expData_avgTagCounts.dat	Sulfur metabolism	1	10000	45	410557	0.0001	0.000109607
sage_expData_avgTagCounts.dat	One carbon pool by folate	3	10000	136	410557	0.0003	0.000331257
sage_expData_avgTagCounts.dat	Olfactory transduction	6	10000	435	410557	0.0006	0.00105954
sage_expData_avgTagCounts.dat	PPAR signaling pathway	206	10000	3081	410557	0.0206	0.00750444
sage_expData_avgTagCounts.dat	Tyrosine metabolism	34	10000	1326	410557	0.0034	0.00322976
sage_expData_avgTagCounts.dat	Toll-like receptor signaling pathway	81	10000	4005	410557	0.0081	0.00975504
sage_expData_avgTagCounts.dat	mTOR signaling pathway	31	10000	1326	410557	0.0031	0.00322976
sage_expData_avgTagCounts.dat	Glycerolipid metabolism	23	10000	1035	410557	0.0023	0.00252097
sage_expData_avgTagCounts.dat	Complement and coagulation cascades	218	10000	2485	410557	0.0218	0.00605275
sage_expData_avgTagCounts.dat	Histidine metabolism	9	10000	595	410557	0.0009	0.00144925
sage_expData_avgTagCounts.dat	2,4-Dichlorobenzoate degradation	0	10000	15	410557	0	3.65357e-05
sage_expData_avgTagCounts.dat	Dorso-ventral axis formation	13	10000	351	410557	0.0013	0.000854936
sage_expData_avgTagCounts.dat	Carbon fixation	8	10000	253	410557	0.0008	0.000616236
sage_expData_avgTagCounts.dat	Long-term depression	116	10000	2701	410557	0.0116	0.00657887
sage_expData_avgTagCounts.dat	Tryptophan metabolism	36	10000	2628	410557	0.0036	0.00640106
sage_expData_avgTagCounts.dat	beta-Alanine metabolism	8	10000	231	410557	0.0008	0.00056265
sage_expData_avgTagCounts.dat	MAPK signaling pathway	846	10000	35778	410557	0.0846	0.087145
sage_expData_avgTagCounts.dat	D-Arginine and D-ornithine metabolism	0	10000	0	410557	0	0
sage_expData_avgTagCounts.dat	Aminosugars metabolism	4	10000	465	410557	0.0004	0.00113261
sage_expData_avgTagCounts.dat	Aminophosphonate metabolism	3	10000	105	410557	0.0003	0.00025575
sage_expData_avgTagCounts.dat	Pentose phosphate pathway	12	10000	300	410557	0.0012	0.000730715
sage_expData_avgTagCounts.dat	Androgen and estrogen metabolism	5	10000	903	410557	0.0005	0.00219945
sage_expData_avgTagCounts.dat	Thiamine metabolism	1	10000	36	410557	0.0001	8.76858e-05
sage_expData_avgTagCounts.dat	Riboflavin metabolism	2	10000	136	410557	0.0002	0.000331257
sage_expData_avgTagCounts.dat	Atrazine degradation	0	10000	6	410557	0	1.46143e-05
sage_expData_avgTagCounts.dat	Glycosylphosphatidylinositol(GPI)-anchor biosynthesis	1	10000	231	410557	0.0001	0.00056265
sage_expData_avgTagCounts.dat	Biosynthesis of steroids	1	10000	120	410557	0.0001	0.000292286
sage_expData_avgTagCounts.dat	Arginine and proline metabolism	41	10000	1378	410557	0.0041	0.00335642
sage_expData_avgTagCounts.dat	Circadian rhythm	7	10000	78	410557	0.0007	0.000189986
sage_expData_avgTagCounts.dat	Caprolactam degradation	6	10000	78	410557	0.0006	0.000189986
sage_expData_avgTagCounts.dat	Cell cycle	289	10000	5886	410557	0.0289	0.0143366
sage_expData_avgTagCounts.dat	Regulation of actin cytoskeleton	355	10000	20100	410557	0.0355	0.0489579
sage_expData_avgTagCounts.dat	Phenylalanine, tyrosine and tryptophan biosynthesis	1	10000	55	410557	0.0001	0.000133964
sage_expData_avgTagCounts.dat	Neurodegenerative Disorders	18	10000	561	410557	0.0018	0.00136644
sage_expData_avgTagCounts.dat	Biotin metabolism	0	10000	36	410557	0	8.76858e-05
sage_expData_avgTagCounts.dat	Alanine and aspartate metabolism	16	10000	465	410557	0.0016	0.00113261
sage_expData_avgTagCounts.dat	Glycosaminoglycan degradation	1	10000	105	410557	0.0001	0.00025575
sage_expData_avgTagCounts.dat	Inositol metabolism	0	10000	1	410557	0	2.43572e-06
sage_expData_avgTagCounts.dat	Parkinson's disease	5	10000	120	410557	0.0005	0.000292286
sage_expData_avgTagCounts.dat	Taurine and hypotaurine metabolism	2	10000	28	410557	0.0002	6.82e-05
sage_expData_avgTagCounts.dat	Selenoamino acid metabolism	9	10000	406	410557	0.0009	0.0009889
sage_expData_avgTagCounts.dat	D-Glutamine and D-glutamate metabolism	0	10000	3	410557	0	7.30715e-06
sage_expData_avgTagCounts.dat	Cell adhesion molecules (CAMs)	217	10000	10731	410557	0.0217	0.0261377
sage_expData_avgTagCounts.dat	Proteasome	88	10000	435	410557	0.0088	0.00105954
sage_expData_avgTagCounts.dat	Glycosphingolipid biosynthesis - ganglioseries	4	10000	120	410557	0.0004	0.000292286
sage_expData_avgTagCounts.dat	Benzoate degradation via CoA ligation	3	10000	378	410557	0.0003	0.0009207
sage_expData_avgTagCounts.dat	Aminoacyl-tRNA biosynthesis	8	10000	378	410557	0.0008	0.0009207
sage_expData_avgTagCounts.dat	Gap junction	119	10000	3655	410557	0.0119	0.00890254
sage_expData_avgTagCounts.dat	Valine, leucine and isoleucine biosynthesis	0	10000	36	410557	0	8.76858e-05
sage_expData_avgTagCounts.dat	1,1,1-Trichloro-2,2-bis(4-chlorophenyl)ethane (DDT) degradation	0	10000	1	410557	0	2.43572e-06
sage_expData_avgTagCounts.dat	Heparan sulfate biosynthesis	0	10000	171	410557	0	0.000416507
sage_expData_avgTagCounts.dat	Glutamate metabolism	8	10000	465	410557	0.0008	0.00113261
sage_expData_avgTagCounts.dat	Bile acid biosynthesis	16	10000	595	410557	0.0016	0.00144925
sage_expData_avgTagCounts.dat	RNA polymerase	12	10000	253	410557	0.0012	0.000616236
sage_expData_avgTagCounts.dat	Stilbene, coumarine and lignin biosynthesis	0	10000	15	410557	0	3.65357e-05
sage_expData_avgTagCounts.dat	Folate biosynthesis	4	10000	496	410557	0.0004	0.00120811
sage_expData_avgTagCounts.dat	Ether lipid metabolism	6	10000	406	410557	0.0006	0.0009889
sage_expData_avgTagCounts.dat	Phosphatidylinositol signaling system	57	10000	2415	410557	0.0057	0.00588225
sage_expData_avgTagCounts.dat	Cell Communication	161	10000	7381	410557	0.0161	0.017978
sage_expData_avgTagCounts.dat	Nitrobenzene degradation	2	10000	78	410557	0.0002	0.000189986
sage_expData_avgTagCounts.dat	Glycosphingolipid biosynthesis - neo-lactoseries	4	10000	171	410557	0.0004	0.000416507
sage_expData_avgTagCounts.dat	Glycan structures - biosynthesis 2	21	10000	1891	410557	0.0021	0.00460594
sage_expData_avgTagCounts.dat	GnRH signaling pathway	158	10000	4278	410557	0.0158	0.01042
sage_expData_avgTagCounts.dat	C5-Branched dibasic acid metabolism	0	10000	1	410557	0	2.43572e-06
sage_expData_avgTagCounts.dat	Lysine biosynthesis	0	10000	6	410557	0	1.46143e-05
sage_expData_avgTagCounts.dat	Chondroitin sulfate biosynthesis	0	10000	153	410557	0	0.000372664
sage_expData_avgTagCounts.dat	1- and 2-Methylnaphthalene degradation	9	10000	231	410557	0.0009	0.00056265
sage_expData_avgTagCounts.dat	Cyanoamino acid metabolism	0	10000	10	410557	0	2.43572e-05
sage_expData_avgTagCounts.dat	Cysteine metabolism	5	10000	210	410557	0.0005	0.0005115
sage_expData_avgTagCounts.dat	Type II diabetes mellitus	17	10000	990	410557	0.0017	0.00241136
sage_expData_avgTagCounts.dat	Ascorbate and aldarate metabolism	4	10000	105	410557	0.0004	0.00025575
sage_expData_avgTagCounts.dat	Chronic myeloid leukemia	65	10000	2926	410557	0.0065	0.0071269
sage_expData_avgTagCounts.dat	Glioma	54	10000	2080	410557	0.0054	0.00506629
sage_expData_avgTagCounts.dat	Tight junction	171	10000	6903	410557	0.0171	0.0168137
sage_expData_avgTagCounts.dat	Synthesis and degradation of ketone bodies	1	10000	28	410557	0.0001	6.82e-05
sage_expData_avgTagCounts.dat	Cytokine-cytokine receptor interaction	386	10000	28920	410557	0.0386	0.0704409
sage_expData_avgTagCounts.dat	Apoptosis	49	10000	3240	410557	0.0049	0.00789172
sage_expData_avgTagCounts.dat	Adipocytokine signaling pathway	70	10000	2485	410557	0.007	0.00605275
sage_expData_avgTagCounts.dat	Neuroactive ligand-receptor interaction	543	10000	47278	410557	0.0543	0.115156
sage_expData_avgTagCounts.dat	Butanoate metabolism	35	10000	1035	410557	0.0035	0.00252097
sage_expData_avgTagCounts.dat	Styrene degradation	2	10000	6	410557	0.0002	1.46143e-05
sage_expData_avgTagCounts.dat	Alzheimer's disease	8	10000	253	410557	0.0008	0.000616236
sage_expData_avgTagCounts.dat	Tetrachloroethene degradation	0	10000	45	410557	0	0.000109607
sage_expData_avgTagCounts.dat	O-Glycan biosynthesis	5	10000	210	410557	0.0005	0.0005115
sage_expData_avgTagCounts.dat	Jak-STAT signaling pathway	179	10000	11325	410557	0.0179	0.0275845
sage_expData_avgTagCounts.dat	Carbazole degradation	0	10000	0	410557	0	0
sage_expData_avgTagCounts.dat	Novobiocin biosynthesis	0	10000	3	410557	0	7.30715e-06
sage_expData_avgTagCounts.dat	Wnt signaling pathway	263	10000	10296	410557	0.0263	0.0250781
sage_expData_avgTagCounts.dat	Glyoxylate and dicarboxylate metabolism	3	10000	91	410557	0.0003	0.00022165
sage_expData_avgTagCounts.dat	Keratan sulfate biosynthesis	4	10000	91	410557	0.0004	0.00022165
sage_expData_avgTagCounts.dat	Benzoate degradation via hydroxylation	1	10000	21	410557	0.0001	5.115e-05
sage_expData_avgTagCounts.dat	C21-Steroid hormone metabolism	1	10000	78	410557	0.0001	0.000189986
sage_expData_avgTagCounts.dat	Insulin signaling pathway	226	10000	9180	410557	0.0226	0.0223599
sage_expData_avgTagCounts.dat	Arachidonic acid metabolism	22	10000	2415	410557	0.0022	0.00588225
sage_expData_avgTagCounts.dat	Maturity onset diabetes of the young	13	10000	325	410557	0.0013	0.000791607
sage_expData_avgTagCounts.dat	Methane metabolism	1	10000	45	410557	0.0001	0.000109607
sage_expData_avgTagCounts.dat	Glycosphingolipid biosynthesis - lactoseries	1	10000	45	410557	0.0001	0.000109607
sage_expData_avgTagCounts.dat	Retinol metabolism	0	10000	10	410557	0	2.43572e-05
sage_expData_avgTagCounts.dat	Terpenoid biosynthesis	0	10000	10	410557	0	2.43572e-05
sage_expData_avgTagCounts.dat	gamma-Hexachlorocyclohexane degradation	2	10000	253	410557	0.0002	0.000616236
sage_expData_avgTagCounts.dat	Peptidoglycan biosynthesis	0	10000	1	410557	0	2.43572e-06
sage_expData_avgTagCounts.dat	Galactose metabolism	7	10000	528	410557	0.0007	0.00128606
sage_expData_avgTagCounts.dat	Diterpenoid biosynthesis	0	10000	3	410557	0	7.30715e-06
sage_expData_avgTagCounts.dat	Amyotrophic lateral sclerosis (ALS)	5	10000	136	410557	0.0005	0.000331257
sage_expData_avgTagCounts.dat	Focal adhesion	593	10000	18145	410557	0.0593	0.0441961
sage_expData_avgTagCounts.dat	Antigen processing and presentation	105	10000	4095	410557	0.0105	0.00997425
sage_expData_avgTagCounts.dat	Lysine degradation	28	10000	1176	410557	0.0028	0.0028644
sage_expData_avgTagCounts.dat	Ribosome	48	10000	3828	410557	0.0048	0.00932392
sage_expData_avgTagCounts.dat	SNARE interactions in vesicular transport	27	10000	630	410557	0.0027	0.0015345
sage_expData_avgTagCounts.dat	Protein export	2	10000	36	410557	0.0002	8.76858e-05
sage_expData_avgTagCounts.dat	Notch signaling pathway	10	10000	1128	410557	0.001	0.00274749
sage_expData_avgTagCounts.dat	Glycosphingolipid biosynthesis - globoseries	1	10000	91	410557	0.0001	0.00022165
sage_expData_avgTagCounts.dat	ECM-receptor interaction	106	10000	3570	410557	0.0106	0.0086955
sage_expData_avgTagCounts.dat	Type I diabetes mellitus	32	10000	1953	410557	0.0032	0.00475695
sage_expData_avgTagCounts.dat	Hedgehog signaling pathway	10	10000	1378	410557	0.001	0.00335642
sage_expData_avgTagCounts.dat	Fatty acid metabolism	59	10000	861	410557	0.0059	0.00209715
sage_expData_avgTagCounts.dat	Colorectal cancer	90	10000	3321	410557	0.009	0.00808901
sage_expData_avgTagCounts.dat	Reductive carboxylate cycle (CO2 fixation)	5	10000	55	410557	0.0005	0.000133964
sage_expData_avgTagCounts.dat	Long-term potentiation	116	10000	2080	410557	0.0116	0.00506629
sage_expData_avgTagCounts.dat	Fatty acid elongation in mitochondria	3	10000	45	410557	0.0003	0.000109607
sage_expData_avgTagCounts.dat	Methionine metabolism	4	10000	190	410557	0.0004	0.000462786
sage_expData_avgTagCounts.dat	Porphyrin and chlorophyll metabolism	6	10000	435	410557	0.0006	0.00105954
sage_expData_avgTagCounts.dat	Vitamin B6 metabolism	0	10000	10	410557	0	2.43572e-05
sage_expData_avgTagCounts.dat	TGF-beta signaling pathway	55	10000	3486	410557	0.0055	0.0084909
sage_expData_avgTagCounts.dat	Fructose and mannose metabolism	19	10000	1176	410557	0.0019	0.0028644
sage_expData_avgTagCounts.dat	Leukocyte transendothelial migration	113	10000	6786	410557	0.0113	0.0165288
sage_expData_avgTagCounts.dat	Ubiquinone biosynthesis	0	10000	105	410557	0	0.00025575
sage_expData_avgTagCounts.dat	Oxidative phosphorylation	672	10000	8001	410557	0.0672	0.0194882
sage_expData_avgTagCounts.dat	Nitrogen metabolism	6	10000	231	410557	0.0006	0.00056265
sage_expData_avgTagCounts.dat	Adherens junction	88	10000	2701	410557	0.0088	0.00657887
sage_expData_avgTagCounts.dat	Streptomycin biosynthesis	1	10000	36	410557	0.0001	8.76858e-05
sage_expData_avgTagCounts.dat	Glycolysis / Gluconeogenesis	36	10000	1596	410557	0.0036	0.0038874
sage_expData_avgTagCounts.dat	Pancreatic cancer	98	10000	2628	410557	0.0098	0.00640106
sage_expData_avgTagCounts.dat	Phenylalanine metabolism	3	10000	378	410557	0.0003	0.0009207
sage_expData_avgTagCounts.dat	Limonene and pinene degradation	10	10000	276	410557	0.001	0.000672257
sage_expData_avgTagCounts.dat	B cell receptor signaling pathway	90	10000	2016	410557	0.009	0.0049104
sage_expData_avgTagCounts.dat	Urea cycle and metabolism of amino groups	17	10000	276	410557	0.0017	0.000672257
sage_expData_avgTagCounts.dat	Purine metabolism	167	10000	10011	410557	0.0167	0.0243839
sage_expData_avgTagCounts.dat	Glycan structures - biosynthesis 1	67	10000	5151	410557	0.0067	0.0125464
sage_expData_avgTagCounts.dat	Fc epsilon RI signaling pathway	84	10000	2775	410557	0.0084	0.00675911
sage_expData_avgTagCounts.dat	Nucleotide sugars metabolism	3	10000	120	410557	0.0003	0.000292286
sage_expData_avgTagCounts.dat	Pentose and glucuronate interconversions	0	10000	171	410557	0	0.000416507
sage_expData_avgTagCounts.dat	Ethylbenzene degradation	2	10000	91	410557	0.0002	0.00022165
sage_expData_avgTagCounts.dat	Basal transcription factors	3	10000	465	410557	0.0003	0.00113261
sage_expData_avgTagCounts.dat	Glutathione metabolism	27	10000	820	410557	0.0027	0.00199729
sage_expData_avgTagCounts.dat	Sphingolipid metabolism	4	10000	630	410557	0.0004	0.0015345
sage_expData_avgTagCounts.dat	VEGF signaling pathway	59	10000	2485	410557	0.0059	0.00605275
sage_expData_avgTagCounts.dat	Natural killer cell mediated cytotoxicity	190	10000	7875	410557	0.019	0.0191813
sage_expData_avgTagCounts.dat	Valine, leucine and isoleucine degradation	72	10000	1128	410557	0.0072	0.00274749
sage_expData_avgTagCounts.dat	Hematopoietic cell lineage	77	10000	3321	410557	0.0077	0.00808901
sage_expData_avgTagCounts.dat	DNA polymerase	4	10000	325	410557	0.0004	0.000791607
sage_expData_avgTagCounts.dat	Linoleic acid metabolism	13	10000	990	410557	0.0013	0.00241136
sage_expData_avgTagCounts.dat	Alkaloid biosynthesis I	0	10000	10	410557	0	2.43572e-05
sage_expData_avgTagCounts.dat	Bisphenol A degradation	1	10000	136	410557	0.0001	0.000331257
sage_expData_avgTagCounts.dat	Propanoate metabolism	24	10000	406	410557	0.0024	0.0009889
sage_expData_avgTagCounts.dat	T cell receptor signaling pathway	257	10000	4465	410557	0.0257	0.0108755
sage_expData_avgTagCounts.dat	Glycine, serine and threonine metabolism	20	10000	1128	410557	0.002	0.00274749
sage_expData_avgTagCounts.dat	Fatty acid biosynthesis	4	10000	10	410557	0.0004	2.43572e-05
sage_expData_avgTagCounts.dat	Taste transduction	18	10000	1770	410557	0.0018	0.00431122
sage_expData_avgTagCounts.dat	Glycan structures - degradation	11	10000	351	410557	0.0011	0.000854936
sage_expData_avgTagCounts.dat	Calcium signaling pathway	367	10000	15051	410557	0.0367	0.03666
SC.dat	Axon guidance	70	10001	8128	410557	0.0069993	0.0197975
SC.dat	Inositol phosphate metabolism	23	10001	1176	410557	0.00229977	0.0028644
SC.dat	Prion disease	3	10001	55	410557	0.00029997	0.000133964
SC.dat	Pantothenate and CoA biosynthesis	4	10001	190	410557	0.00039996	0.000462786
SC.dat	Regulation of autophagy	13	10001	496	410557	0.00129987	0.00120811
SC.dat	Dentatorubropallidoluysian atrophy (DRPLA)	0	10001	91	410557	0	0.00022165
SC.dat	Fluorene degradation	0	10001	1	410557	0	2.43572e-06
SC.dat	N-Glycan biosynthesis	40	10001	820	410557	0.0039996	0.00199729
SC.dat	Nicotinate and nicotinamide metabolism	21	10001	741	410557	0.00209979	0.00180487
SC.dat	Pyruvate metabolism	99	10001	820	410557	0.00989901	0.00199729
SC.dat	Alkaloid biosynthesis II	0	10001	231	410557	0	0.00056265
SC.dat	Citrate cycle (TCA cycle)	67	10001	351	410557	0.00669933	0.000854936
SC.dat	Pyrimidine metabolism	383	10001	3741	410557	0.0382962	0.00911201
SC.dat	ABC transporters - General	63	10001	780	410557	0.00629937	0.00189986
[truncated: 526 more rows]
