# Supplementary material for: A Genomewide Functional Network for the Laboratory Mouse
Source: PLoS Comput Biol. 2008 Sep 26;4(9):e1000165. doi: 10.1371/journal.pcbi.1000165 (PMC2527685; doi:10.1371/journal.pcbi.1000165)
Supplement: Dataset S3 — Functional biases of conserved and non-conserved sub-network. (0.09 MB XLS) [file pcbi.1000165.s003.xls]

## Sheet: >=10 connectivity (>0.6FR)
GO enrichment in genes with more than 10 connections of confidence > 0.6
GO:0051726	regulation_of_cell_cycle	0
GO:0007049	cell_cycle	0
GO:0016043	cell_organization_and_biogenesis	0
GO:0000074	regulation_of_progression_through_cell_cycle	0
GO:0006996	organelle_organization_and_biogenesis	0
GO:0022402	cell_cycle_process	0
GO:0043283	biopolymer_metabolic_process	1.64377e-10
GO:0000075	cell_cycle_checkpoint	3.94735e-10
GO:0044238	primary_metabolic_process	9.75072e-10
GO:0043170	macromolecule_metabolic_process	1.07335e-09
GO:0044237	cellular_metabolic_process	2.62957e-09
GO:0022613	ribonucleoprotein_complex_biogenesis_and_assembly	5.14309e-09
GO:0006974	response_to_DNA_damage_stimulus	6.78755e-09
GO:0019538	protein_metabolic_process	6.89287e-09
GO:0008152	metabolic_process	1.08753e-08
GO:0042254	ribosome_biogenesis_and_assembly	1.64381e-08
GO:0008283	cell_proliferation	1.725e-08
GO:0044267	cellular_protein_metabolic_process	1.91812e-08
GO:0044260	cellular_macromolecule_metabolic_process	4.38946e-08
GO:0006259	DNA_metabolic_process	4.51363e-08
GO:0006139	nucleobase,_nucleoside,_nucleotide_and_nucleic_acid_metabolic_process	4.5757e-08
GO:0009719	response_to_endogenous_stimulus	5.78065e-08
GO:0006950	response_to_stress	1.10737e-07
GO:0006468	protein_amino_acid_phosphorylation	1.27973e-07
GO:0048523	negative_regulation_of_cellular_process	1.99257e-07
GO:0031570	DNA_integrity_checkpoint	2.86899e-07
GO:0000279	M_phase	4.79713e-07
GO:0022403	cell_cycle_phase	6.53675e-07
GO:0048519	negative_regulation_of_biological_process	9.31292e-07
GO:0050789	regulation_of_biological_process	1.41717e-06
GO:0065007	biological_regulation	1.4958e-06
GO:0016310	phosphorylation	1.78985e-06
GO:0006793	phosphorus_metabolic_process	1.85326e-06
GO:0006796	phosphate_metabolic_process	1.85326e-06
GO:0050794	regulation_of_cellular_process	2.30798e-06
GO:0009893	positive_regulation_of_metabolic_process	3.0477e-06
GO:0065003	macromolecule_complex_assembly	3.12033e-06
GO:0031325	positive_regulation_of_cellular_metabolic_process	4.39907e-06
GO:0042127	regulation_of_cell_proliferation	7.9503e-06
GO:0045893	positive_regulation_of_transcription,_DNA-dependent	9.15937e-06
GO:0042770	DNA_damage_response,_signal_transduction	1.22108e-05
GO:0048518	positive_regulation_of_biological_process	2.81877e-05
GO:0048522	positive_regulation_of_cellular_process	3.50708e-05
GO:0032502	developmental_process	3.52298e-05
GO:0045941	positive_regulation_of_transcription	3.96305e-05
GO:0043623	cellular_protein_complex_assembly	4.37499e-05
GO:0051052	regulation_of_DNA_metabolic_process	4.52717e-05
GO:0009792	embryonic_development_(sensu_Metazoa)	5.47447e-05
GO:0045935	positive_regulation_of_nucleobase,_nucleoside,_nucleotide_and_nucleic_acid_metabolic_process	5.55284e-05
GO:0000077	DNA_damage_checkpoint	6.39419e-05
GO:0030154	cell_differentiation	6.66057e-05
GO:0048869	cellular_developmental_process	6.66057e-05
GO:0006366	transcription_from_RNA_polymerase_II_promoter	7.40447e-05
GO:0007242	intracellular_signaling_cascade	8.43836e-05
GO:0007167	enzyme_linked_receptor_protein_signaling_pathway	0.000108146
GO:0006281	DNA_repair	0.000109195
GO:0006260	DNA_replication	0.000154417
GO:0016072	rRNA_metabolic_process	0.000182984
GO:0030163	protein_catabolic_process	0.000244526
GO:0000003	reproduction	0.000267674
GO:0019953	sexual_reproduction	0.000284707
GO:0007243	protein_kinase_cascade	0.000427324
GO:0006464	protein_modification	0.000435441
GO:0018108	peptidyl-tyrosine_phosphorylation	0.000459767
GO:0018212	peptidyl-tyrosine_modification	0.000610563
GO:0045944	positive_regulation_of_transcription_from_RNA_polymerase_II_promoter	0.000647646
GO:0009653	anatomical_structure_morphogenesis	0.000647849
GO:0006364	rRNA_processing	0.000917413
GO:0048856	anatomical_structure_development	0.00109151
GO:0008285	negative_regulation_of_cell_proliferation	0.00111843
GO:0048468	cell_development	0.00112312
GO:0030518	steroid_hormone_receptor_signaling_pathway	0.00131277
GO:0009790	embryonic_development	0.00136958
GO:0043412	biopolymer_modification	0.00139806
GO:0000278	mitotic_cell_cycle	0.00145617
GO:0042476	odontogenesis	0.00159751
GO:0043285	biopolymer_catabolic_process	0.00210126
GO:0006606	protein_import_into_nucleus	0.00218473
GO:0051170	nuclear_import	0.00245351
GO:0030522	intracellular_receptor-mediated_signaling_pathway	0.00330634
GO:0048513	organ_development	0.00362527
GO:0006913	nucleocytoplasmic_transport	0.00373542
GO:0045934	negative_regulation_of_nucleobase,_nucleoside,_nucleotide_and_nucleic_acid_metabolic_process	0.00390184
GO:0017038	protein_import	0.0047432
GO:0006357	regulation_of_transcription_from_RNA_polymerase_II_promoter	0.0051379
GO:0016070	RNA_metabolic_process	0.00519222
GO:0031324	negative_regulation_of_cellular_metabolic_process	0.00647083
GO:0019221	cytokine_and_chemokine_mediated_signaling_pathway	0.00736179
GO:0007178	transmembrane_receptor_protein_serine/threonine_kinase_signaling_pathway	0.00786626
GO:0051301	cell_division	0.00800441
GO:0051169	nuclear_transport	0.00823086
GO:0009892	negative_regulation_of_metabolic_process	0.00825532
GO:0009887	organ_morphogenesis	0.00995033
GO:0007067	mitosis	0.0104147

## Sheet: >=10 connectivity,C<0.15
GO enrichment in genes with more than 10 connections of confidence > 0.6, and a clustering coefficient < 0.15
GO:0000074	regulation_of_progression_through_cell_cycle	0
GO:0000902	cell_morphogenesis	0
GO:0001525	angiogenesis	0
GO:0001568	blood_vessel_development	0
GO:0001944	vasculature_development	0
GO:0002520	immune_system_development	0
GO:0006357	regulation_of_transcription_from_RNA_polymerase_II_promoter	0
GO:0006366	transcription_from_RNA_polymerase_II_promoter	0
GO:0006464	protein_modification	0
GO:0006468	protein_amino_acid_phosphorylation	0
GO:0006793	phosphorus_metabolic_process	0
GO:0006796	phosphate_metabolic_process	0
GO:0006915	apoptosis	0
GO:0006928	cell_motility	0
GO:0006950	response_to_stress	0
GO:0007049	cell_cycle	0
GO:0007154	cell_communication	0
GO:0007165	signal_transduction	0
GO:0007167	enzyme_linked_receptor_protein_signaling_pathway	0
GO:0007169	transmembrane_receptor_protein_tyrosine_kinase_signaling_pathway	0
GO:0007242	intracellular_signaling_cascade	0
GO:0007275	multicellular_organismal_development	0
GO:0007399	nervous_system_development	0
GO:0007417	central_nervous_system_development	0
GO:0007420	brain_development	0
GO:0007507	heart_development	0
GO:0007517	muscle_development	0
GO:0007519	striated_muscle_development	0
GO:0008152	metabolic_process	0
GO:0008219	cell_death	0
GO:0008283	cell_proliferation	0
GO:0009653	anatomical_structure_morphogenesis	0
GO:0009790	embryonic_development	0
GO:0009792	embryonic_development_(sensu_Metazoa)	0
GO:0009887	organ_morphogenesis	0
GO:0009888	tissue_development	0
GO:0009893	positive_regulation_of_metabolic_process	0
GO:0012501	programmed_cell_death	0
GO:0016043	cell_organization_and_biogenesis	0
GO:0016265	death	0
GO:0016310	phosphorylation	0
GO:0016477	cell_migration	0
GO:0019219	regulation_of_nucleobase,_nucleoside,_nucleotide_and_nucleic_acid_metabolic_process	0
GO:0019222	regulation_of_metabolic_process	0
GO:0019538	protein_metabolic_process	0
GO:0022008	neurogenesis	0
GO:0022402	cell_cycle_process	0
GO:0030154	cell_differentiation	0
GO:0030518	steroid_hormone_receptor_signaling_pathway	0
GO:0031323	regulation_of_cellular_metabolic_process	0
GO:0031325	positive_regulation_of_cellular_metabolic_process	0
GO:0032502	developmental_process	0
GO:0035239	tube_morphogenesis	0
GO:0035295	tube_development	0
GO:0042127	regulation_of_cell_proliferation	0
GO:0042981	regulation_of_apoptosis	0
GO:0043066	negative_regulation_of_apoptosis	0
GO:0043067	regulation_of_programmed_cell_death	0
GO:0043069	negative_regulation_of_programmed_cell_death	0
GO:0043170	macromolecule_metabolic_process	0
GO:0043283	biopolymer_metabolic_process	0
GO:0043412	biopolymer_modification	0
GO:0044237	cellular_metabolic_process	0
GO:0044238	primary_metabolic_process	0
GO:0044260	cellular_macromolecule_metabolic_process	0
GO:0044267	cellular_protein_metabolic_process	0
GO:0045893	positive_regulation_of_transcription,_DNA-dependent	0
GO:0045935	positive_regulation_of_nucleobase,_nucleoside,_nucleotide_and_nucleic_acid_metabolic_process	0
GO:0045941	positive_regulation_of_transcription	0
GO:0045944	positive_regulation_of_transcription_from_RNA_polymerase_II_promoter	0
GO:0048468	cell_development	0
GO:0048513	organ_development	0
GO:0048514	blood_vessel_morphogenesis	0
GO:0048518	positive_regulation_of_biological_process	0
GO:0048519	negative_regulation_of_biological_process	0
GO:0048522	positive_regulation_of_cellular_process	0
GO:0048523	negative_regulation_of_cellular_process	0
GO:0048534	hemopoietic_or_lymphoid_organ_development	0
GO:0048646	anatomical_structure_formation	0
GO:0048731	system_development	0
GO:0048856	anatomical_structure_development	0
GO:0048869	cellular_developmental_process	0
GO:0050789	regulation_of_biological_process	0
GO:0050794	regulation_of_cellular_process	0
GO:0051674	localization_of_cell	0
GO:0051726	regulation_of_cell_cycle	0
GO:0065007	biological_regulation	0
GO:0065009	regulation_of_a_molecular_function	0
GO:0006351	transcription,_DNA-dependent	1.05259e-09
GO:0030522	intracellular_receptor-mediated_signaling_pathway	1.10519e-09
GO:0040007	growth	1.11707e-09
GO:0032774	RNA_biosynthetic_process	1.63258e-09
GO:0006916	anti-apoptosis	1.70087e-09
GO:0030097	hemopoiesis	2.0903e-09
GO:0006913	nucleocytoplasmic_transport	4.99936e-09
GO:0030900	forebrain_development	5.90442e-09
GO:0048754	branching_morphogenesis_of_a_tube	6.42638e-09
GO:0006606	protein_import_into_nucleus	1.16765e-08
GO:0051170	nuclear_import	1.70136e-08
GO:0001763	morphogenesis_of_a_branching_structure	1.76822e-08
GO:0006355	regulation_of_transcription,_DNA-dependent	1.81406e-08
GO:0006139	nucleobase,_nucleoside,_nucleotide_and_nucleic_acid_metabolic_process	1.82898e-08
GO:0007243	protein_kinase_cascade	2.69177e-08
GO:0006259	DNA_metabolic_process	3.04554e-08
GO:0008285	negative_regulation_of_cell_proliferation	3.50367e-08
GO:0051169	nuclear_transport	3.54597e-08
GO:0045165	cell_fate_commitment	4.34769e-08
GO:0042110	T_cell_activation	4.89134e-08
GO:0006350	transcription	5.69752e-08
GO:0045449	regulation_of_transcription	7.5633e-08
GO:0017038	protein_import	7.64222e-08
GO:0007389	pattern_specification_process	1.01289e-07
GO:0046649	lymphocyte_activation	1.22587e-07
GO:0043065	positive_regulation_of_apoptosis	1.61993e-07
GO:0043068	positive_regulation_of_programmed_cell_death	2.02494e-07
GO:0048699	generation_of_neurons	2.07233e-07
GO:0045321	leukocyte_activation	2.30573e-07
GO:0003002	regionalization	3.07835e-07
GO:0001775	cell_activation	3.14708e-07
GO:0030324	lung_development	3.35171e-07
GO:0009605	response_to_external_stimulus	3.581e-07
GO:0050790	regulation_of_catalytic_activity	3.5815e-07
GO:0043009	embryonic_development_(sensu_Vertebrata)	4.05309e-07
GO:0030323	respiratory_tube_development	4.52046e-07
GO:0050793	regulation_of_developmental_process	6.66604e-07
GO:0006974	response_to_DNA_damage_stimulus	7.35562e-07
GO:0065008	regulation_of_biological_quality	8.72454e-07
GO:0021700	developmental_maturation	8.94448e-07
GO:0002521	leukocyte_differentiation	1.06787e-06
GO:0042476	odontogenesis	1.22632e-06
GO:0016070	RNA_metabolic_process	1.61661e-06
GO:0009719	response_to_endogenous_stimulus	1.6616e-06
GO:0001657	ureteric_bud_development	2.03793e-06
GO:0002376	immune_system_process	3.23441e-06
GO:0001656	metanephros_development	3.38508e-06
GO:0042475	odontogenesis_(sensu_Vertebrata)	4.39311e-06
GO:0065003	macromolecule_complex_assembly	5.59065e-06
GO:0001655	urogenital_system_development	6.19142e-06
GO:0006886	intracellular_protein_transport	6.40338e-06
GO:0048732	gland_development	6.80983e-06
GO:0051301	cell_division	8.71191e-06
GO:0014031	mesenchymal_cell_development	1.04917e-05
GO:0001822	kidney_development	1.13308e-05
GO:0048598	embryonic_morphogenesis	1.28854e-05
GO:0051239	regulation_of_multicellular_organismal_process	1.37805e-05
GO:0048762	mesenchymal_cell_differentiation	1.5551e-05
GO:0045595	regulation_of_cell_differentiation	2.26195e-05
GO:0001654	eye_development	2.36556e-05
GO:0001701	embryonic_development_(sensu_Mammalia)	2.46605e-05
GO:0000278	mitotic_cell_cycle	2.58424e-05
GO:0008284	positive_regulation_of_cell_proliferation	2.82915e-05
GO:0048589	developmental_growth	3.18582e-05
GO:0045184	establishment_of_protein_localization	3.21509e-05
GO:0006917	induction_of_apoptosis	3.38335e-05
GO:0012502	induction_of_programmed_cell_death	3.38335e-05
GO:0008104	protein_localization	3.84994e-05
GO:0002009	morphogenesis_of_an_epithelium	3.88129e-05
GO:0030182	neuron_differentiation	3.96564e-05
GO:0006996	organelle_organization_and_biogenesis	4.15846e-05
GO:0043549	regulation_of_kinase_activity	4.60074e-05
GO:0022403	cell_cycle_phase	4.89177e-05
GO:0040011	locomotion	5.11155e-05
GO:0051179	localization	6.79226e-05
GO:0018108	peptidyl-tyrosine_phosphorylation	6.96127e-05
GO:0051338	regulation_of_transferase_activity	7.56438e-05
GO:0006605	protein_targeting	9.17572e-05
GO:0030030	cell_projection_organization_and_biogenesis	0.000101435
GO:0048858	cell_projection_morphogenesis	0.000101435
GO:0018212	peptidyl-tyrosine_modification	0.000104544
GO:0048637	skeletal_muscle_development	0.000104544
GO:0009953	dorsal/ventral_pattern_formation	0.000119437
GO:0006461	protein_complex_assembly	0.000134194
GO:0001501	skeletal_development	0.000161571
GO:0030334	regulation_of_cell_migration	0.00017002
GO:0040012	regulation_of_locomotion	0.000186704
GO:0009611	response_to_wounding	0.000249193
GO:0007423	sensory_organ_development	0.0002779
GO:0030217	T_cell_differentiation	0.000316078
GO:0042692	muscle_cell_differentiation	0.000316078
GO:0000904	cellular_morphogenesis_during_differentiation	0.000328594
GO:0009889	regulation_of_biosynthetic_process	0.000361707
GO:0048592	eye_morphogenesis	0.00036766
GO:0048741	skeletal_muscle_fiber_development	0.000385148
GO:0048747	muscle_fiber_development	0.000385148
GO:0000075	cell_cycle_checkpoint	0.000411763
GO:0014032	neural_crest_cell_development	0.000416696
GO:0014033	neural_crest_cell_differentiation	0.000416696
GO:0051641	cellular_localization	0.000457764
GO:0009952	anterior/posterior_pattern_formation	0.000473823
GO:0007369	gastrulation	0.000512501
GO:0007498	mesoderm_development	0.000512501
GO:0007178	transmembrane_receptor_protein_serine/threonine_kinase_signaling_pathway	0.000641129
GO:0006281	DNA_repair	0.000652806
GO:0009628	response_to_abiotic_stimulus	0.000792454
GO:0009892	negative_regulation_of_metabolic_process	0.000796648
GO:0051270	regulation_of_cell_motility	0.000815081
GO:0001704	formation_of_primary_germ_layer	0.000867515
GO:0018193	peptidyl-amino_acid_modification	0.00096334
GO:0015031	protein_transport	0.0012639
GO:0051649	establishment_of_cellular_localization	0.00128192
GO:0007179	transforming_growth_factor_beta_receptor_signaling_pathway	0.0014159
GO:0035107	appendage_morphogenesis	0.0014159
GO:0035108	limb_morphogenesis	0.0014159
GO:0048736	appendage_development	0.0014159
GO:0045859	regulation_of_protein_kinase_activity	0.00179156
GO:0030098	lymphocyte_differentiation	0.00196981
GO:0043623	cellular_protein_complex_assembly	0.00236669
GO:0045786	negative_regulation_of_progression_through_cell_cycle	0.00282545
GO:0007010	cytoskeleton_organization_and_biogenesis	0.00294102
GO:0048568	embryonic_organ_development	0.00295275
GO:0048666	neuron_development	0.00344912
GO:0046907	intracellular_transport	0.00351987
GO:0030029	actin_filament-based_process	0.0043561
GO:0051249	regulation_of_lymphocyte_activation	0.00437536
GO:0050673	epithelial_cell_proliferation	0.00451402
GO:0008624	induction_of_apoptosis_by_extracellular_signals	0.00532048
GO:0051325	interphase	0.00558713
GO:0051329	interphase_of_mitotic_cell_cycle	0.00558713
GO:0042770	DNA_damage_response,_signal_transduction	0.00581471
GO:0031324	negative_regulation_of_cellular_metabolic_process	0.00589599
GO:0030036	actin_cytoskeleton_organization_and_biogenesis	0.00621757
GO:0030326	embryonic_limb_morphogenesis	0.00624324
GO:0035113	embryonic_appendage_morphogenesis	0.00624324
GO:0001707	mesoderm_formation	0.0063066
GO:0048469	cell_maturation	0.00644075
GO:0050865	regulation_of_cell_activation	0.00646373
GO:0008629	induction_of_apoptosis_by_intracellular_signals	0.0068922
GO:0001747	eye_development_(sensu_Mammalia)	0.00747261
GO:0048332	mesoderm_morphogenesis	0.0086534
GO:0045445	myoblast_differentiation	0.00882988
GO:0031175	neurite_development	0.00884522
GO:0007409	axonogenesis	0.00885001
GO:0043086	negative_regulation_of_enzyme_activity	0.00918351
GO:0030099	myeloid_cell_differentiation	0.00938736
GO:0001942	hair_follicle_development	0.0116812
GO:0022404	molting_cycle_process	0.0116812
GO:0022405	hair_cycle_process	0.0116812
GO:0045934	negative_regulation_of_nucleobase,_nucleoside,_nucleotide_and_nucleic_acid_metabolic_process	0.0117046
GO:0007267	cell-cell_signaling	0.0145582
GO:0000165	MAPKKK_cascade	0.0146111
GO:0043010	eye_development_(sensu_Vertebrata)	0.014717
GO:0042303	molting_cycle	0.0155364
GO:0042633	hair_cycle	0.0155364
GO:0048667	neuron_morphogenesis_during_differentiation	0.0176832
GO:0048812	neurite_morphogenesis	0.0176832
GO:0009966	regulation_of_signal_transduction	0.0178624
GO:0043523	regulation_of_neuron_apoptosis	0.0203859
GO:0043085	positive_regulation_of_enzyme_activity	0.0220499
GO:0006469	negative_regulation_of_protein_kinase_activity	0.0227047
GO:0007398	ectoderm_development	0.0289179
GO:0048771	tissue_remodeling	0.029204
GO:0007155	cell_adhesion	0.0297179
GO:0022610	biological_adhesion	0.0297179
GO:0051246	regulation_of_protein_metabolic_process	0.0318131
GO:0051348	negative_regulation_of_transferase_activity	0.0320031
GO:0051146	striated_muscle_cell_differentiation	0.0328522
GO:0030855	epithelial_cell_differentiation	0.0329506
GO:0016481	negative_regulation_of_transcription	0.0357196
GO:0042592	homeostatic_process	0.0382701
GO:0009891	positive_regulation_of_biosynthetic_process	0.0420535
GO:0046661	male_sex_differentiation	0.0429149
GO:0050803	regulation_of_synapse_structure_and_function	0.0429149
GO:0007015	actin_filament_organization	0.0443422
GO:0001570	vasculogenesis	0.0447263
GO:0051091	positive_regulation_of_transcription_factor_activity	0.0447263
GO:0006260	DNA_replication	0.0479798
GO:0050863	regulation_of_T_cell_activation	0.0482665
GO:0009880	embryonic_pattern_specification	0.0483123
GO:0051402	neuron_apoptosis	0.0538799
GO:0000279	M_phase	0.0581292
GO:0001764	neuron_migration	0.0604793
GO:0007281	germ_cell_development	0.0670365
GO:0045765	regulation_of_angiogenesis	0.0670365
GO:0050900	leukocyte_migration	0.0670365
GO:0051090	regulation_of_transcription_factor_activity	0.0670365
GO:0002573	myeloid_leukocyte_differentiation	0.0692249
GO:0046849	bone_remodeling	0.0717256
GO:0007411	axon_guidance	0.0747232
GO:0000122	negative_regulation_of_transcription_from_RNA_polymerase_II_promoter	0.080018
GO:0046651	lymphocyte_proliferation	0.0815612
GO:0045597	positive_regulation_of_cell_differentiation	0.0822122
GO:0008286	insulin_receptor_signaling_pathway	0.082705
GO:0010001	glial_cell_differentiation	0.082705
GO:0031644	regulation_of_neurological_process	0.082705
GO:0051251	positive_regulation_of_lymphocyte_activation	0.093787

## Sheet: Conserved (0.6,0.6)
GO enrichment in conserved interactions (having both > 0.6 confidence in mouse and yeast)
GO:0006260	DNA_replication	0
GO:0006510	ATP-dependent_proteolysis	0
GO:0044265	cellular_macromolecule_catabolic_process	0
GO:0009165	nucleotide_biosynthetic_process	2.4106e-10
GO:0006261	DNA-dependent_DNA_replication	9.74746e-10
GO:0006974	response_to_DNA_damage_stimulus	1.1805e-09
GO:0006508	proteolysis	1.74017e-09
GO:0006950	response_to_stress	2.26558e-09
GO:0009719	response_to_endogenous_stimulus	2.35826e-09
GO:0006625	protein_targeting_to_peroxisome	4.2529e-09
GO:0043574	peroxisomal_transport	4.2529e-09
GO:0030163	protein_catabolic_process	7.41568e-09
GO:0015985	energy_coupled_proton_transport,_down_electrochemical_gradient	7.86165e-09
GO:0015986	ATP_synthesis_coupled_proton_transport	7.86165e-09
GO:0006281	DNA_repair	9.65835e-09
GO:0006753	nucleoside_phosphate_metabolic_process	9.72939e-09
GO:0006754	ATP_biosynthetic_process	9.72939e-09
GO:0046034	ATP_metabolic_process	9.72939e-09
GO:0006270	DNA_replication_initiation	1.12918e-08
GO:0006732	coenzyme_metabolic_process	1.13298e-08
GO:0009259	ribonucleotide_metabolic_process	1.17064e-08
GO:0044257	cellular_protein_catabolic_process	1.22921e-08
GO:0051603	proteolysis_involved_in_cellular_protein_catabolic_process	1.22921e-08
GO:0009199	ribonucleoside_triphosphate_metabolic_process	1.2968e-08
GO:0044248	cellular_catabolic_process	1.31185e-08
GO:0006163	purine_nucleotide_metabolic_process	1.33068e-08
GO:0006164	purine_nucleotide_biosynthetic_process	1.33068e-08
GO:0009056	catabolic_process	1.3662e-08
GO:0009201	ribonucleoside_triphosphate_biosynthetic_process	1.4894e-08
GO:0009142	nucleoside_triphosphate_biosynthetic_process	1.50789e-08
GO:0009057	macromolecule_catabolic_process	1.51609e-08
GO:0009141	nucleoside_triphosphate_metabolic_process	1.54404e-08
GO:0051188	cofactor_biosynthetic_process	1.54482e-08
GO:0009150	purine_ribonucleotide_metabolic_process	1.55344e-08
GO:0009152	purine_ribonucleotide_biosynthetic_process	1.55344e-08
GO:0051186	cofactor_metabolic_process	1.5982e-08
GO:0043285	biopolymer_catabolic_process	1.61436e-08
GO:0009144	purine_nucleoside_triphosphate_metabolic_process	1.6338e-08
GO:0009145	purine_nucleoside_triphosphate_biosynthetic_process	1.6338e-08
GO:0009205	purine_ribonucleoside_triphosphate_metabolic_process	1.6338e-08
GO:0009206	purine_ribonucleoside_triphosphate_biosynthetic_process	1.6338e-08
GO:0006752	group_transfer_coenzyme_metabolic_process	1.64135e-08
GO:0009108	coenzyme_biosynthetic_process	1.7243e-08
GO:0006818	hydrogen_transport	1.74883e-08
GO:0015992	proton_transport	1.74883e-08
GO:0006511	ubiquitin-dependent_protein_catabolic_process	1.95521e-08
GO:0019941	modification-dependent_protein_catabolic_process	1.95521e-08
GO:0043632	modification-dependent_macromolecule_catabolic_process	1.95521e-08
GO:0006119	oxidative_phosphorylation	2.02332e-08
GO:0007031	peroxisome_organization_and_biogenesis	2.06384e-08
GO:0009260	ribonucleotide_biosynthetic_process	2.17141e-08
GO:0009117	nucleotide_metabolic_process	2.22958e-08
GO:0006259	DNA_metabolic_process	2.25514e-08
GO:0045005	maintenance_of_fidelity_during_DNA-dependent_DNA_replication	2.27405e-08
GO:0042770	DNA_damage_response,_signal_transduction	2.60672e-08
GO:0050896	response_to_stimulus	2.68982e-08
GO:0006298	mismatch_repair	3.20313e-08
GO:0006289	nucleotide-excision_repair	5.2217e-08
GO:0045910	negative_regulation_of_DNA_recombination	1.53262e-07
GO:0006268	DNA_unwinding_during_replication	3.00852e-07
GO:0032392	DNA_geometric_change	3.00852e-07
GO:0032508	DNA_duplex_unwinding	3.00852e-07
GO:0015672	monovalent_inorganic_cation_transport	6.37424e-07
GO:0006413	translational_initiation	1.36543e-06
GO:0000075	cell_cycle_checkpoint	1.3994e-06
GO:0007049	cell_cycle	1.01377e-05
GO:0051053	negative_regulation_of_DNA_metabolic_process	1.3454e-05
GO:0043161	proteasomal_ubiquitin-dependent_protein_catabolic_process	1.35464e-05
GO:0001764	neuron_migration	1.35498e-05
GO:0016558	protein_import_into_peroxisome_matrix	1.5514e-05
GO:0002562	somatic_diversification_of_immune_receptors_via_germline_recombination_within_a_single_locus	2.39744e-05
GO:0016444	somatic_cell_DNA_recombination	2.39744e-05
GO:0016447	somatic_recombination_of_immunoglobulin_gene_segments	2.39744e-05
GO:0016560	protein_import_into_peroxisome_matrix,_docking	2.46809e-05
GO:0002566	somatic_diversification_of_immune_receptors_via_somatic_mutation	2.90221e-05
GO:0016446	somatic_hypermutation_of_immunoglobulin_genes	2.90221e-05
GO:0002200	somatic_diversification_of_immune_receptors	3.09041e-05
GO:0002377	immunoglobulin_production	3.09041e-05
GO:0002440	production_of_molecular_mediator_of_immune_response	3.09041e-05
GO:0016445	somatic_diversification_of_immunoglobulins	3.09041e-05
GO:0014003	oligodendrocyte_development	3.15191e-05
GO:0021782	glial_cell_development	3.15191e-05
GO:0048709	oligodendrocyte_differentiation	3.15191e-05
GO:0022618	protein-RNA_complex_assembly	3.56521e-05
GO:0031570	DNA_integrity_checkpoint	4.67177e-05
GO:0006310	DNA_recombination	0.000204335
GO:0000279	M_phase	0.000233476
GO:0006605	protein_targeting	0.000402311
GO:0022403	cell_cycle_phase	0.000512541
GO:0000018	regulation_of_DNA_recombination	0.000961416
GO:0008340	determination_of_adult_life_span	0.00160783
GO:0010259	multicellular_organismal_aging	0.00160783
GO:0006091	generation_of_precursor_metabolites_and_energy	0.00266434
GO:0006812	cation_transport	0.00295643
GO:0000077	DNA_damage_checkpoint	0.00322913
GO:0051052	regulation_of_DNA_metabolic_process	0.00323767
GO:0007060	male_meiosis_chromosome_segregation	0.00340211
GO:0045132	meiotic_chromosome_segregation	0.00340211
GO:0045950	negative_regulation_of_mitotic_recombination	0.00340211
GO:0002204	somatic_recombination_of_immunoglobulin_genes_during_immune_response	0.00360909
GO:0002208	somatic_diversification_of_immunoglobulins_during_immune_response	0.00360909
GO:0002381	immunoglobulin_production_during_immune_response	0.00360909
GO:0045190	isotype_switching	0.00360909
GO:0022402	cell_cycle_process	0.00428758
GO:0006811	ion_transport	0.00599985
GO:0031573	intra-S_DNA_damage_checkpoint	0.00756567
GO:0006446	regulation_of_translational_initiation	0.00872257
GO:0008630	DNA_damage_response,_signal_transduction_resulting_in_induction_of_apoptosis	0.00942012

## Sheet: Unconserved (0.6,<prior)
GO enrichment in unconserved interactions (having a > 0.6 posterior in mouse, but < prior in yeast)
GO:0000902	cell_morphogenesis	0
GO:0046903	secretion	0
GO:0015031	protein_transport	1.2873e-05
GO:0045045	secretory_pathway	0
GO:0030029	actin_filament-based_process	0
GO:0048731	system_development	0
GO:0007242	intracellular_signaling_cascade	0
GO:0045184	establishment_of_protein_localization	0
GO:0006082	organic_acid_metabolic_process	0
GO:0019752	carboxylic_acid_metabolic_process	0
GO:0006807	nitrogen_compound_metabolic_process	0
GO:0016310	phosphorylation	0
GO:0006811	ion_transport	0
GO:0006457	protein_folding	0
GO:0007264	small_GTPase_mediated_signal_transduction	0
GO:0030036	actin_cytoskeleton_organization_and_biogenesis	0
GO:0005975	carbohydrate_metabolic_process	0
GO:0048513	organ_development	0
GO:0046907	intracellular_transport	0
GO:0006355	regulation_of_transcription,_DNA-dependent	0
GO:0006468	protein_amino_acid_phosphorylation	0
GO:0009308	amine_metabolic_process	0
GO:0008104	protein_localization	0
GO:0016192	vesicle-mediated_transport	0
GO:0009607	response_to_biotic_stimulus	0
GO:0044262	cellular_carbohydrate_metabolic_process	0
GO:0007517	muscle_development	0
GO:0006519	amino_acid_and_derivative_metabolic_process	0
GO:0006793	phosphorus_metabolic_process	0
GO:0006796	phosphate_metabolic_process	0
GO:0050896	response_to_stimulus	0
GO:0009628	response_to_abiotic_stimulus	0
GO:0006520	amino_acid_metabolic_process	0
GO:0065007	biological_regulation	0
GO:0051641	cellular_localization	0
GO:0006986	response_to_unfolded_protein	0
GO:0051789	response_to_protein_stimulus	0
GO:0051649	establishment_of_cellular_localization	0
GO:0007265	Ras_protein_signal_transduction	0
GO:0006464	protein_modification	0
GO:0007275	multicellular_organismal_development	0
GO:0043412	biopolymer_modification	0
GO:0030705	cytoskeleton-dependent_intracellular_transport	0
GO:0008360	regulation_of_cell_shape	0
GO:0022603	regulation_of_anatomical_structure_morphogenesis	0
GO:0022604	regulation_of_cell_morphogenesis	0
GO:0009891	positive_regulation_of_biosynthetic_process	0
GO:0032501	multicellular_organismal_process	0
GO:0051258	protein_polymerization	0
GO:0009266	response_to_temperature_stimulus	0
GO:0009408	response_to_heat	0
GO:0048856	anatomical_structure_development	0
GO:0007165	signal_transduction	0
GO:0007610	behavior	0
GO:0051239	regulation_of_multicellular_organismal_process	0
GO:0006809	nitric_oxide_biosynthetic_process	0
GO:0046209	nitric_oxide_metabolic_process	0
GO:0009653	anatomical_structure_morphogenesis	0
GO:0050789	regulation_of_biological_process	0
GO:0051179	localization	0
GO:0007186	G-protein_coupled_receptor_protein_signaling_pathway	0
GO:0006936	muscle_contraction	0
GO:0002009	morphogenesis_of_an_epithelium	0
GO:0008652	amino_acid_biosynthetic_process	0
GO:0050870	positive_regulation_of_T_cell_activation	0
GO:0050863	regulation_of_T_cell_activation	0
GO:0051251	positive_regulation_of_lymphocyte_activation	0
GO:0007010	cytoskeleton_organization_and_biogenesis	0
GO:0045619	regulation_of_lymphocyte_differentiation	0
GO:0045621	positive_regulation_of_lymphocyte_differentiation	0
GO:0000724	double-strand_break_repair_via_homologous_recombination	0
GO:0000725	recombinational_repair	0
GO:0045580	regulation_of_T_cell_differentiation	0
GO:0006268	DNA_unwinding_during_replication	0
GO:0032392	DNA_geometric_change	0
GO:0032508	DNA_duplex_unwinding	0
GO:0007635	chemosensory_behavior	0
GO:0050865	regulation_of_cell_activation	0
GO:0051249	regulation_of_lymphocyte_activation	0
GO:0009309	amine_biosynthetic_process	0
GO:0044271	nitrogen_compound_biosynthetic_process	0
GO:0045449	regulation_of_transcription	0
GO:0045428	regulation_of_nitric_oxide_biosynthetic_process	0
GO:0006941	striated_muscle_contraction	0
GO:0042026	protein_refolding	0
GO:0045065	cytotoxic_T_cell_differentiation	0
GO:0045582	positive_regulation_of_T_cell_differentiation	0
GO:0045583	regulation_of_cytotoxic_T_cell_differentiation	0
GO:0045585	positive_regulation_of_cytotoxic_T_cell_differentiation	0
GO:0006575	amino_acid_derivative_metabolic_process	0
GO:0045429	positive_regulation_of_nitric_oxide_biosynthetic_process	0
GO:0018193	peptidyl-amino_acid_modification	0
GO:0030001	metal_ion_transport	0
GO:0006885	regulation_of_pH	0
GO:0006959	humoral_immune_response	0
GO:0006812	cation_transport	0
GO:0019222	regulation_of_metabolic_process	1.73668e-07
GO:0050801	ion_homeostasis	2.71048e-07
GO:0030240	muscle_thin_filament_assembly	3.12591e-07
GO:0009066	aspartate_family_amino_acid_metabolic_process	4.46465e-07
GO:0030048	actin_filament-based_movement	4.49112e-07
GO:0006599	phosphagen_metabolic_process	4.73645e-07
GO:0006600	creatine_metabolic_process	4.73645e-07
GO:0006601	creatine_biosynthetic_process	4.73645e-07
GO:0042396	phosphagen_biosynthetic_process	4.73645e-07
GO:0051234	establishment_of_localization	6.13891e-07
GO:0007154	cell_communication	6.15431e-07
GO:0032502	developmental_process	6.15585e-07
GO:0007320	insemination	6.2913e-07
GO:0007321	sperm_displacement	6.2913e-07
GO:0007617	mating_behavior	6.2913e-07
GO:0019098	reproductive_behavior	6.2913e-07
GO:0046692	sperm_competition	6.2913e-07
GO:0051705	behavioral_interaction_between_organisms	6.2913e-07
GO:0009067	aspartate_family_amino_acid_biosynthetic_process	6.94911e-07
GO:0006821	chloride_transport	8.85291e-07
GO:0007214	gamma-aminobutyric_acid_signaling_pathway	9.47844e-07
GO:0015698	inorganic_anion_transport	1.09448e-06
GO:0042398	amino_acid_derivative_biosynthetic_process	1.18551e-06
GO:0006810	transport	1.34429e-06
GO:0042592	homeostatic_process	1.57554e-06
GO:0002027	cardiac_chronotropy	1.98146e-06
GO:0007512	adult_heart_development	1.98146e-06
GO:0007522	visceral_muscle_development	1.98146e-06
GO:0043462	regulation_of_ATPase_activity	1.98146e-06
GO:0048738	cardiac_muscle_development	1.98146e-06
GO:0048739	cardiac_muscle_fiber_development	1.98146e-06
GO:0006354	RNA_elongation	3.42934e-06
GO:0051707	response_to_other_organism	5.2626e-06
GO:0018108	peptidyl-tyrosine_phosphorylation	5.49495e-06
GO:0018212	peptidyl-tyrosine_modification	5.49495e-06
GO:0048878	chemical_homeostasis	5.80264e-06
GO:0048193	Golgi_vesicle_transport	1.20717e-05
GO:0018195	peptidyl-arginine_modification	1.28047e-05
GO:0018216	peptidyl-arginine_methylation	1.28047e-05
GO:0035246	peptidyl-arginine_N-methylation	1.28047e-05
GO:0006790	sulfur_metabolic_process	1.64485e-05
GO:0000097	sulfur_amino_acid_biosynthetic_process	1.77501e-05
GO:0006814	sodium_ion_transport	3.50369e-05
GO:0009790	embryonic_development	3.66623e-05
GO:0051098	regulation_of_binding	4.90508e-05
GO:0051336	regulation_of_hydrolase_activity	5.74517e-05
GO:0048568	embryonic_organ_development	6.65198e-05
GO:0009893	positive_regulation_of_metabolic_process	7.86454e-05
GO:0001778	plasma_membrane_repair	9.46378e-05
GO:0007009	plasma_membrane_organization_and_biogenesis	9.46378e-05
GO:0046467	membrane_lipid_biosynthetic_process	0.000143582
GO:0007015	actin_filament_organization	0.000155475
GO:0000096	sulfur_amino_acid_metabolic_process	0.000188173
GO:0044272	sulfur_compound_biosynthetic_process	0.000188173
GO:0015980	energy_derivation_by_oxidation_of_organic_compounds	0.000260193
GO:0016568	chromatin_modification	0.000318821
GO:0006112	energy_reserve_metabolic_process	0.000347425
GO:0015988	energy_coupled_proton_transport,_against_electrochemical_gradient	0.000369079
GO:0032774	RNA_biosynthetic_process	0.000660182
GO:0006265	DNA_topological_change	0.000702285
GO:0009064	glutamine_family_amino_acid_metabolic_process	0.000724269
GO:0043393	regulation_of_protein_binding	0.00084269
GO:0019730	antimicrobial_humoral_response	0.00087079
GO:0019735	antimicrobial_humoral_response_(sensu_Vertebrata)	0.00087079
GO:0006351	transcription,_DNA-dependent	0.000971481
GO:0006955	immune_response	0.000982521
GO:0006820	anion_transport	0.00107767
GO:0002376	immune_system_process	0.00123703
GO:0042110	T_cell_activation	0.00133431
GO:0006555	methionine_metabolic_process	0.0013902
GO:0009086	methionine_biosynthetic_process	0.00144985
GO:0048762	mesenchymal_cell_differentiation	0.00145595
GO:0006497	protein_amino_acid_lipidation	0.00171301
GO:0042157	lipoprotein_metabolic_process	0.00171301
GO:0042158	lipoprotein_biosynthetic_process	0.00171301
GO:0008654	phospholipid_biosynthetic_process	0.00217991
GO:0019919	peptidyl-arginine_methylation,_to_asymmetrical-dimethyl_arginine	0.00242559
GO:0035247	peptidyl-arginine_omega-N-methylation	0.00242559
GO:0006888	ER_to_Golgi_vesicle-mediated_transport	0.00264074
GO:0007600	sensory_perception	0.0030993
GO:0001837	epithelial_to_mesenchymal_transition	0.00434703
GO:0015849	organic_acid_transport	0.00455644
GO:0046942	carboxylic_acid_transport	0.00455644
GO:0006644	phospholipid_metabolic_process	0.00503829
GO:0014031	mesenchymal_cell_development	0.00517165
GO:0001738	morphogenesis_of_a_polarized_epithelium	0.00683891
GO:0030855	epithelial_cell_differentiation	0.00697264
GO:0035295	tube_development	0.00710235
GO:0001843	neural_tube_closure	0.00753927
GO:0042221	response_to_chemical_stimulus	0.00783375
GO:0016331	morphogenesis_of_embryonic_epithelium	0.00811091
GO:0035088	establishment_and/or_maintenance_of_apical/basal_cell_polarity	0.00936927
